# Supplementary material for: High Glucosinolate Content in Rocket Leaves (Diplotaxis tenuifolia and Eruca sativa) after Multiple Harvests Is Associated with Increased Bitterness, Pungency, and Reduced Consumer Liking
Source: Foods. 2020 Dec 3;9(12):1799. doi: 10.3390/foods9121799 (PMC7761679; doi:10.3390/foods9121799)
Supplement: Supplementary file 1 [file foods-09-01799-s001.zip › Supplementary data file S1.xlsx]

## Sheet: Correlation tests 5%
Variables	Depth of colour_A	Serration_A	Size_A	Uniformity of size_A	Uniformity of shape_A	Discolouration_A	Pungency_O	Sulfur_O	Green_O	Stalky_O	Earthy_O	Peppery_O	Sweet_O	Mustard_O	Initial heat_M	Crisp_M	Tough_M	Moistness_M	Salivating_M	Drying_M	Tingly_M	Warming_M	Sweet_T	Sour_T	Bitter_T	Savoury_T	Green_F	Stalky_F	Peppery_F	Mustard_F	Sulfur_F	Earthy_F	Bitter_AE	Sweet_AE	Sour_AE	Savoury_AE	Peppery_AE	Mustard_AE	Green_AE	Earthy_AE	Warming_AE	Dry matter %	Crop Cycle	Avg. Temp. C	Max temp. week	Min temp. week	Avg. temp. week	Glucoraphanin	Glucoerucin
Depth of colour_A	1	0.348786	0.394539	0.164215	0.212008	0.207276	0.391048	0.407907	-0.192607	0.265488	-0.0917143	0.127926	-0.221469	0.428526	0.285961	0.371216	0.397588	-0.235141	-0.0243543	0.201283	0.168425	0.156487	-0.337682	0.140205	0.361293	0.0116289	-0.0863072	0.458153	0.103436	0.267372	0.415976	-0.064678	0.400317	-0.264584	0.105818	-0.0843151	0.109831	0.312047	-0.0137454	-0.0121025	0.177842	0.398698	0.151678	0.00900392	0.0641619	-0.0585758	-0.0590506	0.0315475	-0.206368
Serration_A	0.348786	1	0.159085	-0.13403	0.159273	0.102248	0.284861	0.273146	-0.222433	0.165219	0.0428434	0.199346	-0.146584	0.203494	0.211032	0.345718	0.142115	-0.111208	0.0719696	0.182875	0.184832	0.162896	-0.204721	-0.001653	0.12787	0.141799	-0.140277	0.291134	0.174107	0.209185	0.230022	0.0445835	0.249195	-0.131561	0.00475163	0.0948559	0.19578	0.225953	-0.102635	0.147798	0.189613	-0.0885916	-0.059933	-0.0145709	0.0871157	-0.00982234	0.011956	0.137075	-0.347435
Size_A	0.394539	0.159085	1	0.376307	0.32278	-0.067808	0.454733	0.300441	-0.346495	-0.109243	-0.220683	-0.23232	0.128382	0.359595	0.193683	0.433245	0.478679	0.0880812	-0.0598043	0.194251	0.0897244	0.0888221	-0.181235	0.0221298	0.185129	-0.0352297	-0.156749	0.0199145	-0.0956234	0.260121	0.263394	-0.0522295	0.197243	-0.0469023	0.0191718	-0.104186	-0.0443102	0.304803	0.0711969	0.00611257	0.103941	0.0599954	-0.0747122	0.296305	0.323985	0.224716	0.316516	-0.105545	-0.341263
Uniformity of size_A	0.164215	-0.13403	0.376307	1	0.647547	-0.0052333	0.351646	0.122803	-0.340863	-0.323826	-0.269275	-0.512744	0.28007	0.11354	0.0578534	0.387186	0.130461	0.161405	-0.227392	0.0155052	-0.0564817	-0.0720059	0.162404	-0.261406	-0.160418	-0.202196	-0.176823	-0.137396	-0.327518	0.115918	0.0590966	-0.20318	-0.0839501	0.194325	-0.113565	-0.182432	-0.250192	0.0996988	-0.0151906	-0.177893	-0.0775856	-0.0524751	-0.074129	0.360591	0.395565	0.279093	0.403856	-0.22834	-0.515517
Uniformity of shape_A	0.212008	0.159273	0.32278	0.647547	1	-0.0369614	0.354774	0.143494	-0.0570516	0.0283061	0.0205198	-0.109742	0.180289	0.195371	0.114018	0.124341	0.0374462	0.0821125	-0.000225971	0.208123	0.0261577	0.0455386	-0.0359235	-0.112564	0.0517494	0.239511	0.126901	0.195052	0.0184546	0.173321	0.171749	-0.0470823	0.115164	0.0741301	0.0254889	0.211246	-0.0146741	0.16885	0.180007	0.00641754	0.0466755	-0.0226541	0.0616223	0.228092	0.303235	0.098623	0.242451	-0.108763	-0.349795
Discolouration_A	0.207276	0.102248	-0.067808	-0.0052333	-0.0369614	1	-0.188385	-0.196511	0.241754	0.102461	0.333884	-0.13121	-0.184771	-0.127355	-0.286659	-0.0773339	0.334993	-0.439209	-0.327002	0.0243702	-0.221612	-0.250846	-0.067217	-0.120917	-0.175956	-0.127275	0.393073	0.226994	-0.216747	-0.314151	-0.245871	0.367283	-0.145893	0.0851543	-0.104788	-0.0887358	-0.199612	-0.282132	0.363593	0.425093	-0.25471	0.27363	-0.00191997	0.0237216	-0.0859322	-0.165038	-0.115889	0.116506	-0.0921901
Pungency_O	0.391048	0.284861	0.454733	0.351646	0.354774	-0.188385	1	0.831195	-0.517316	0.153524	-0.185026	0.271398	0.138582	0.71244	0.526902	0.530896	0.141561	0.125252	0.37576	0.448763	0.382732	0.446502	-0.0513432	0.114659	0.390718	0.417789	-0.48357	0.213746	0.291964	0.645199	0.671354	-0.148444	0.416955	-0.122679	0.1657	0.378163	0.322348	0.64311	-0.2018	-0.0881086	0.455541	-0.0194217	-0.0386202	0.390847	0.305576	0.408753	0.368429	-0.154139	-0.299074
Sulfur_O	0.407907	0.273146	0.300441	0.122803	0.143494	-0.196511	0.831195	1	-0.445921	0.281065	-0.046121	0.502486	-0.0249673	0.68865	0.721663	0.459823	0.177693	0.0097151	0.545767	0.294693	0.623588	0.635129	-0.0356625	0.251627	0.594367	0.388541	-0.506791	0.273271	0.475022	0.699512	0.849948	0.0425334	0.625195	-0.146899	0.298021	0.340953	0.539509	0.706841	-0.364256	0.0613145	0.642199	0.161244	0.15156	0.15487	0.0902825	0.208787	0.15156	-0.0825984	-0.134855
Green_O	-0.192607	-0.222433	-0.346495	-0.340863	-0.0570516	0.241754	-0.517316	-0.445921	1	0.245785	0.461799	0.072134	-0.0916672	-0.443199	-0.278444	-0.510039	-0.101017	-0.0954677	0.029986	-0.0268629	-0.159322	-0.153144	-0.180677	0.278182	0.0649246	0.143499	0.795009	0.227827	0.0921089	-0.356612	-0.24357	0.376227	0.00641159	-0.109259	0.198369	0.126142	0.0131824	-0.331408	0.580505	0.319209	-0.21489	0.169963	0.0633245	-0.288411	-0.305668	-0.426714	-0.339849	0.176154	0.458967
Stalky_O	0.265488	0.165219	-0.109243	-0.323826	0.0283061	0.102461	0.153524	0.281065	0.245785	1	0.275965	0.275012	-0.307484	0.156195	0.176495	-0.099334	0.266364	-0.450232	0.190493	0.40999	0.118806	0.197926	-0.15974	-0.00270739	0.311154	0.455943	0.24621	0.82571	0.222833	0.121258	0.278319	0.306089	0.319846	-0.0846721	-0.0281381	0.470362	0.204512	0.141276	0.194046	0.360089	0.238763	0.477906	0.178254	-0.198009	-0.295196	-0.242952	-0.292827	-0.00482165	0.077641
Earthy_O	-0.0917143	0.0428434	-0.220683	-0.269275	0.0205198	0.333884	-0.185026	-0.046121	0.461799	0.275965	1	0.167381	-0.218969	-0.146479	-0.229753	-0.425382	-0.0648254	-0.152682	0.153468	0.102729	-0.112018	-0.126444	0.0480641	0.223341	0.000571154	0.427503	0.452887	0.278605	0.107173	-0.20819	-0.0208736	0.799591	-0.0912442	0.233528	0.179403	0.401806	0.0123304	-0.24359	0.370324	0.766737	-0.15218	0.128847	0.0760551	-0.126887	-0.341202	-0.365971	-0.231637	0.182812	0.412514
Peppery_O	0.127926	0.199346	-0.23232	-0.512744	-0.109742	-0.13121	0.271398	0.502486	0.072134	0.275012	0.167381	1	-0.304132	0.482249	0.501051	-0.105641	-0.239644	-0.12992	0.669672	0.233518	0.601488	0.60158	-0.306874	0.470963	0.633673	0.39385	-0.181749	0.22876	0.827506	0.494676	0.592991	0.0488147	0.581397	-0.436393	0.482107	0.293275	0.746121	0.495062	-0.260715	0.0291732	0.604992	0.0893632	0.24945	-0.228223	-0.203288	-0.131144	-0.227914	0.231791	0.363963
Sweet_O	-0.221469	-0.146584	0.128382	0.28007	0.180289	-0.184771	0.138582	-0.0249673	-0.0916672	-0.307484	-0.218969	-0.304132	1	0.0543354	-0.0615471	0.270612	-0.199706	0.473047	-0.0932303	0.0248148	-0.140952	-0.0623277	0.361526	-0.0674793	-0.208829	0.0822896	-0.014896	-0.289659	-0.240256	0.0162704	-0.188194	-0.0102888	-0.218248	0.379627	0.0241489	0.0843009	-0.194858	0.00413786	0.0988002	-0.00902329	-0.0892996	-0.337615	-0.196767	0.498066	0.408341	0.515096	0.46294	-0.542715	-0.221843
Mustard_O	0.428526	0.203494	0.359595	0.11354	0.195371	-0.127355	0.71244	0.68865	-0.443199	0.156195	-0.146479	0.482249	0.0543354	1	0.588351	0.545857	-0.0424053	0.0197456	0.470218	0.577851	0.536231	0.591518	-0.181584	0.406623	0.545856	0.228051	-0.402319	0.288227	0.534224	0.793968	0.665835	-0.0770794	0.504757	-0.199242	0.44201	0.089635	0.527429	0.777811	-0.193529	-0.0276372	0.642915	0.0873444	-0.0909617	0.397736	0.397842	0.415146	0.393191	-0.0833908	-0.0203347
Initial heat_M	0.285961	0.211032	0.193683	0.0578534	0.114018	-0.286659	0.526902	0.721663	-0.278444	0.176495	-0.229753	0.501051	-0.0615471	0.588351	1	0.268699	0.0865635	-0.0863907	0.724238	0.314274	0.930466	0.92222	-0.23598	0.433483	0.83012	0.239175	-0.496549	0.119599	0.697732	0.870545	0.880667	-0.0802627	0.851287	-0.404354	0.542198	0.149185	0.785104	0.883062	-0.408181	-0.127429	0.912963	0.206837	0.299151	-0.108783	-0.0461773	0.0835578	-0.0497292	-0.0765217	-0.134616
Crisp_M	0.371216	0.345718	0.433245	0.387186	0.124341	-0.0773339	0.530896	0.459823	-0.510039	-0.099334	-0.425382	-0.105641	0.270612	0.545857	0.268699	1	0.0629068	0.332677	-0.0187553	0.215373	0.141326	0.164793	-0.00412428	-0.0196471	0.0930775	-0.235946	-0.303292	0.0895582	-0.0657516	0.407822	0.275464	-0.262506	0.159141	0.019409	-0.0240255	-0.257184	0.0273645	0.395437	-0.0662864	-0.17653	0.197586	-0.201956	-0.255963	0.5265	0.596149	0.558438	0.616941	-0.193925	-0.367359
Tough_M	0.397588	0.142115	0.478679	0.130461	0.0374462	0.334993	0.141561	0.177693	-0.101017	0.266364	-0.0648254	-0.239644	-0.199706	-0.0424053	0.0865635	0.0629068	1	-0.521794	-0.295968	-0.120729	-0.0474516	-0.0748102	-0.110673	-0.216807	0.0673035	0.0157873	-0.0138148	0.219133	-0.302029	-0.1335	0.125866	0.121682	0.145612	-0.0911283	-0.217991	-0.00166598	-0.17843	-0.0452602	-0.0444012	0.172527	-0.0778079	0.534948	0.175768	0.0243828	0.00675399	-0.17253	-0.0980047	-0.210317	-0.35547
Moistness_M	-0.235141	-0.111208	0.0880812	0.161405	0.0821125	-0.439209	0.125252	0.0097151	-0.0954677	-0.450232	-0.152682	-0.12992	0.473047	0.0197456	-0.0863907	0.332677	-0.521794	1	0.148841	-0.179793	-0.107362	-0.105955	0.287774	0.106764	-0.164492	-0.107335	-0.0683105	-0.439994	-0.079881	0.0376227	-0.139715	-0.272524	-0.224773	0.20168	0.0278463	-0.150517	-0.162549	-0.0181928	0.0555643	-0.302511	-0.11807	-0.676255	-0.259372	0.249651	0.328142	0.350103	0.402176	-0.203557	-0.0236338
Salivating_M	-0.0243543	0.0719696	-0.0598043	-0.227392	-0.000225971	-0.327002	0.37576	0.545767	0.029986	0.190493	0.153468	0.669672	-0.0932303	0.470218	0.724238	-0.0187553	-0.295968	0.148841	1	0.338199	0.771404	0.774141	-0.141314	0.576179	0.730477	0.490738	-0.211283	0.0944087	0.79744	0.705895	0.695402	0.0931518	0.67874	-0.309654	0.622567	0.39552	0.780287	0.69327	-0.119762	0.0242112	0.768094	-0.123308	0.179274	-0.164639	-0.189561	-0.025124	-0.119392	0.089785	0.292868
Drying_M	0.201283	0.182875	0.194251	0.0155052	0.208123	0.0243702	0.448763	0.294693	-0.0268629	0.40999	0.102729	0.233518	0.0248148	0.577851	0.314274	0.215373	-0.120729	-0.179793	0.338199	1	0.356281	0.498463	-0.39087	0.326836	0.41069	0.34808	0.0181087	0.584968	0.424801	0.578922	0.390502	0.150651	0.430135	-0.218884	0.426956	0.364049	0.454508	0.592605	0.307998	0.179265	0.526109	0.0932226	-0.106249	0.235329	0.0884946	0.289544	0.231432	0.168217	0.136263
Tingly_M	0.168425	0.184832	0.0897244	-0.0564817	0.0261577	-0.221612	0.382732	0.623588	-0.159322	0.118806	-0.112018	0.601488	-0.140952	0.536231	0.930466	0.141326	-0.0474516	-0.107362	0.771404	0.356281	1	0.971278	-0.278798	0.512931	0.838126	0.212524	-0.436786	0.0912444	0.819774	0.849983	0.827277	-0.0217812	0.845283	-0.39873	0.643912	0.123531	0.902541	0.863568	-0.376161	-0.0986391	0.959871	0.204086	0.249406	-0.196833	-0.137511	-0.0168996	-0.134329	0.0459621	0.00721251
Warming_M	0.156487	0.162896	0.0888221	-0.0720059	0.0455386	-0.250846	0.446502	0.635129	-0.153144	0.197926	-0.126444	0.60158	-0.0623277	0.591518	0.92222	0.164793	-0.0748102	-0.105955	0.774141	0.498463	0.971278	1	-0.276987	0.527577	0.844189	0.298922	-0.419709	0.175071	0.82604	0.884269	0.830329	-0.0273616	0.847907	-0.409525	0.655738	0.230295	0.915177	0.907429	-0.307205	-0.093034	0.978929	0.221399	0.231693	-0.106546	-0.0907395	0.0724905	-0.0614724	0.0263582	0.0349085
Sweet_T	-0.337682	-0.204721	-0.181235	0.162404	-0.0359235	-0.067217	-0.0513432	-0.0356625	-0.180677	-0.15974	0.0480641	-0.306874	0.361526	-0.181584	-0.23598	-0.00412428	-0.110673	0.287774	-0.141314	-0.39087	-0.278798	-0.276987	1	-0.354325	-0.483701	0.103517	-0.0371809	-0.330321	-0.336253	-0.254044	-0.277665	0.0428619	-0.505693	0.772217	-0.390214	0.139465	-0.339011	-0.27956	-0.0459486	0.0461523	-0.285689	-0.0592071	-0.207172	0.234795	0.143275	0.158107	0.1382	-0.401803	-0.122206
Sour_T	0.140205	-0.001653	0.0221298	-0.261406	-0.112564	-0.120917	0.114659	0.251627	0.278182	-0.00270739	0.223341	0.470963	-0.0674793	0.406623	0.433483	-0.0196471	-0.216807	0.106764	0.576179	0.326836	0.512931	0.527577	-0.354325	1	0.671264	0.231882	-0.00573637	0.128348	0.669532	0.524107	0.497998	0.18597	0.551467	-0.453974	0.825274	0.0589384	0.608802	0.527344	-0.00658131	0.0969981	0.481275	0.049625	-0.0477365	-0.0840226	-0.015373	-0.0929673	-0.0411381	0.0890156	0.419847
Bitter_T	0.361293	0.12787	0.185129	-0.160418	0.0517494	-0.175956	0.390718	0.594367	0.0649246	0.311154	0.000571154	0.633673	-0.208829	0.545856	0.83012	0.0930775	0.0673035	-0.164492	0.730477	0.41069	0.838126	0.844189	-0.483701	0.671264	1	0.371997	-0.235832	0.333016	0.825004	0.771478	0.859654	0.0730001	0.948271	-0.550631	0.705829	0.261375	0.856439	0.798122	-0.164852	0.020155	0.818291	0.24966	0.299788	-0.158132	-0.11621	-0.106689	-0.162905	0.0571656	0.136323
Savoury_T	0.0116289	0.141799	-0.0352297	-0.202196	0.239511	-0.127275	0.417789	0.388541	0.143499	0.455943	0.427503	0.39385	0.0822896	0.228051	0.239175	-0.235946	0.0157873	-0.107335	0.490738	0.34808	0.212524	0.298922	0.103517	0.231882	0.371997	1	0.0224463	0.369478	0.403962	0.26904	0.418182	0.346115	0.302264	0.00217493	0.224698	0.92819	0.36158	0.260915	0.0968953	0.328604	0.255491	0.109514	0.121645	0.089184	-0.0915355	-0.0624561	-0.0892174	-0.08178	0.191744
Green_F	-0.0863072	-0.140277	-0.156749	-0.176823	0.126901	0.393073	-0.48357	-0.506791	0.795009	0.24621	0.452887	-0.181749	-0.014896	-0.402319	-0.496549	-0.303292	-0.0138148	-0.0683105	-0.211283	0.0181087	-0.436786	-0.419709	-0.0371809	-0.00573637	-0.235832	0.0224463	1	0.32027	-0.220727	-0.506033	-0.450872	0.392622	-0.235486	0.177502	-0.0588218	0.0759388	-0.293007	-0.476216	0.824721	0.405426	-0.439276	0.0717374	-0.0554673	-0.098165	-0.143926	-0.266596	-0.145536	0.15815	0.367444
Stalky_F	0.458153	0.291134	0.0199145	-0.137396	0.195052	0.226994	0.213746	0.273271	0.227827	0.82571	0.278605	0.22876	-0.289659	0.288227	0.119599	0.0895582	0.219133	-0.439994	0.0944087	0.584968	0.0912444	0.175071	-0.330321	0.128348	0.333016	0.369478	0.32027	1	0.242084	0.196985	0.312702	0.362109	0.359037	-0.195615	0.116993	0.385464	0.225169	0.205544	0.306528	0.417915	0.21288	0.366794	0.0592305	0.0263657	-0.0515803	-0.109729	-0.0731677	0.103752	0.124527
Peppery_F	0.103436	0.174107	-0.0956234	-0.327518	0.0184546	-0.216747	0.291964	0.475022	0.0921089	0.222833	0.107173	0.827506	-0.240256	0.534224	0.697732	-0.0657516	-0.302029	-0.079881	0.79744	0.424801	0.819774	0.82604	-0.336253	0.669532	0.825004	0.403962	-0.220727	0.242084	1	0.764453	0.735233	0.0527401	0.746699	-0.420448	0.730069	0.279632	0.940372	0.752264	-0.208749	-0.00324074	0.816424	0.104473	0.136472	-0.21356	-0.169889	-0.0876582	-0.174999	0.174001	0.3374
Mustard_F	0.267372	0.209185	0.260121	0.115918	0.173321	-0.314151	0.645199	0.699512	-0.356612	0.121258	-0.20819	0.494676	0.0162704	0.793968	0.870545	0.407822	-0.1335	0.0376227	0.705895	0.578922	0.849983	0.884269	-0.254044	0.524107	0.771478	0.26904	-0.506033	0.196985	0.764453	1	0.855046	-0.0894906	0.748184	-0.35819	0.632463	0.157374	0.794888	0.971822	-0.310646	-0.110106	0.894581	0.0425478	0.0476138	0.109756	0.148055	0.292252	0.192897	-0.0380008	-0.0152331
Sulfur_F	0.415976	0.230022	0.263394	0.0590966	0.171749	-0.245871	0.671354	0.849948	-0.24357	0.278319	-0.0208736	0.592991	-0.188194	0.665835	0.880667	0.275464	0.125866	-0.139715	0.695402	0.390502	0.827277	0.830329	-0.277665	0.497998	0.859654	0.418182	-0.450872	0.312702	0.735233	0.855046	1	0.0510924	0.849975	-0.401167	0.556597	0.320377	0.780124	0.856869	-0.352367	0.0196432	0.810541	0.250452	0.273025	-0.00450947	0.00975326	0.0636921	0.0102856	0.0433144	0.00392298
Earthy_F	-0.064678	0.0445835	-0.0522295	-0.20318	-0.0470823	0.367283	-0.148444	0.0425334	0.376227	0.306089	0.799591	0.0488147	-0.0102888	-0.0770794	-0.0802627	-0.262506	0.121682	-0.272524	0.0931518	0.150651	-0.0217812	-0.0273616	0.0428619	0.18597	0.0730001	0.346115	0.392622	0.362109	0.0527401	-0.0894906	0.0510924	1	0.00911784	0.183046	0.256439	0.332144	0.0229083	-0.115429	0.330616	0.965116	-0.0525292	0.235057	0.119218	-0.0323924	-0.208779	-0.181253	-0.105676	-0.00283472	0.258949
Bitter_AE	0.400317	0.249195	0.197243	-0.0839501	0.115164	-0.145893	0.416955	0.625195	0.00641159	0.319846	-0.0912442	0.581397	-0.218248	0.504757	0.851287	0.159141	0.145612	-0.224773	0.67874	0.430135	0.845283	0.847907	-0.505693	0.551467	0.948271	0.302264	-0.235486	0.359037	0.746699	0.748184	0.849975	0.00911784	1	-0.555949	0.649845	0.244287	0.839609	0.81692	-0.144216	-0.0241444	0.827781	0.239089	0.325399	-0.170696	-0.0974729	-0.0757127	-0.137293	0.121279	0.0297539
Sweet_AE	-0.264584	-0.131561	-0.0469023	0.194325	0.0741301	0.0851543	-0.122679	-0.146899	-0.109259	-0.0846721	0.233528	-0.436393	0.379627	-0.199242	-0.404354	0.019409	-0.0911283	0.20168	-0.309654	-0.218884	-0.39873	-0.409525	0.772217	-0.453974	-0.550631	0.00217493	0.177502	-0.195615	-0.420448	-0.35819	-0.401167	0.183046	-0.555949	1	-0.385948	0.0917032	-0.408092	-0.373503	0.209632	0.225986	-0.379749	-0.068578	-0.315979	0.283887	0.0907268	0.163155	0.198991	-0.304369	-0.0878647
Sour_AE	0.105818	0.00475163	0.0191718	-0.113565	0.0254889	-0.104788	0.1657	0.298021	0.198369	-0.0281381	0.179403	0.482107	0.0241489	0.44201	0.542198	-0.0240255	-0.217991	0.0278463	0.622567	0.426956	0.643912	0.655738	-0.390214	0.825274	0.705829	0.224698	-0.0588218	0.116993	0.730069	0.632463	0.556597	0.256439	0.649845	-0.385948	1	0.113734	0.73402	0.649118	-0.00479183	0.172864	0.613016	0.0303436	0.0816284	-0.116183	-0.0573827	-0.0468222	-0.0308888	0.0795676	0.321205
Savoury_AE	-0.0843151	0.0948559	-0.104186	-0.182432	0.211246	-0.0887358	0.378163	0.340953	0.126142	0.470362	0.401806	0.293275	0.0843009	0.089635	0.149185	-0.257184	-0.00166598	-0.150517	0.39552	0.364049	0.123531	0.230295	0.139465	0.0589384	0.261375	0.92819	0.0759388	0.385464	0.279632	0.157374	0.320377	0.332144	0.244287	0.0917032	0.113734	1	0.295369	0.169948	0.179186	0.326616	0.186889	0.0737418	0.123429	0.0949633	-0.149722	-0.0130578	-0.0682692	-0.0115042	0.17059
Peppery_AE	0.109831	0.19578	-0.0443102	-0.250192	-0.0146741	-0.199612	0.322348	0.539509	0.0131824	0.204512	0.0123304	0.746121	-0.194858	0.527429	0.785104	0.0273645	-0.17843	-0.162549	0.780287	0.454508	0.902541	0.915177	-0.339011	0.608802	0.856439	0.36158	-0.293007	0.225169	0.940372	0.794888	0.780124	0.0229083	0.839609	-0.408092	0.73402	0.295369	1	0.825022	-0.225495	-0.0354166	0.896943	0.168301	0.171951	-0.179918	-0.163141	-0.0259441	-0.139127	0.176709	0.239907
Mustard_AE	0.312047	0.225953	0.304803	0.0996988	0.16885	-0.282132	0.64311	0.706841	-0.331408	0.141276	-0.24359	0.495062	0.00413786	0.777811	0.883062	0.395437	-0.0452602	-0.0181928	0.69327	0.592605	0.863568	0.907429	-0.27956	0.527344	0.798122	0.260915	-0.476216	0.205544	0.752264	0.971822	0.856869	-0.115429	0.81692	-0.373503	0.649118	0.169948	0.825022	1	-0.246607	-0.134624	0.913362	0.1065	0.0759495	0.0955418	0.139349	0.295938	0.184605	-0.0135455	-0.0338294
Green_AE	-0.0137454	-0.102635	0.0711969	-0.0151906	0.180007	0.363593	-0.2018	-0.364256	0.580505	0.194046	0.370324	-0.260715	0.0988002	-0.193529	-0.408181	-0.0662864	-0.0444012	0.0555643	-0.119762	0.307998	-0.376161	-0.307205	-0.0459486	-0.00658131	-0.164852	0.0968953	0.824721	0.306528	-0.208749	-0.310646	-0.352367	0.330616	-0.144216	0.209632	-0.00479183	0.179186	-0.225495	-0.246607	1	0.35682	-0.308358	-0.058797	-0.166542	0.129186	-0.0101295	0.0505001	0.0978163	0.174528	0.262209
Earthy_AE	-0.0121025	0.147798	0.00611257	-0.177893	0.00641754	0.425093	-0.0881086	0.0613145	0.319209	0.360089	0.766737	0.0291732	-0.00902329	-0.0276372	-0.127429	-0.17653	0.172527	-0.302511	0.0242112	0.179265	-0.0986391	-0.093034	0.0461523	0.0969981	0.020155	0.328604	0.405426	0.417915	-0.00324074	-0.110106	0.0196432	0.965116	-0.0241444	0.225986	0.172864	0.326616	-0.0354166	-0.134624	0.35682	1	-0.105009	0.226426	0.0639079	0.0366341	-0.135395	-0.134945	-0.0419514	0.0176785	0.168326
Warming_AE	0.177842	0.189613	0.103941	-0.0775856	0.0466755	-0.25471	0.455541	0.642199	-0.21489	0.238763	-0.15218	0.604992	-0.0892996	0.642915	0.912963	0.197586	-0.0778079	-0.11807	0.768094	0.526109	0.959871	0.978929	-0.285689	0.481275	0.818291	0.255491	-0.439276	0.21288	0.816424	0.894581	0.810541	-0.0525292	0.827781	-0.379749	0.613016	0.186889	0.896943	0.913362	-0.308358	-0.105009	1	0.195089	0.172145	-0.0926279	-0.0803834	0.113115	-0.0456578	0.00912259	0.0215998
Variables	Depth of colour_A	Serration_A	Size_A	Uniformity of size_A	Uniformity of shape_A	Discolouration_A	Pungency_O	Sulfur_O	Green_O	Stalky_O	Earthy_O	Peppery_O	Sweet_O	Mustard_O	Initial heat_M	Crisp_M	Tough_M	Moistness_M	Salivating_M	Drying_M	Tingly_M	Warming_M	Sweet_T	Sour_T	Bitter_T	Savoury_T	Green_F	Stalky_F	Peppery_F	Mustard_F	Sulfur_F	Earthy_F	Bitter_AE	Sweet_AE	Sour_AE	Savoury_AE	Peppery_AE	Mustard_AE	Green_AE	Earthy_AE	Warming_AE	Dry matter %	Crop Cycle	Avg. Temp. C	Max temp. week	Min temp. week	Avg. temp. week	Glucoraphanin	Glucoerucin
Dry matter %	0.398698	-0.0885916	0.0599954	-0.0524751	-0.0226541	0.27363	-0.0194217	0.161244	0.169963	0.477906	0.128847	0.0893632	-0.337615	0.0873444	0.206837	-0.201956	0.534948	-0.676255	-0.123308	0.0932226	0.204086	0.221399	-0.0592071	0.049625	0.24966	0.109514	0.0717374	0.366794	0.104473	0.0425478	0.250452	0.235057	0.239089	-0.068578	0.0303436	0.0737418	0.168301	0.1065	-0.058797	0.226426	0.195089	1	0.168397	-0.230849	-0.293955	-0.385303	-0.397767	-0.0472864	-0.0301883
Crop Cycle	0.151678	-0.059933	-0.0747122	-0.074129	0.0616223	-0.00191997	-0.0386202	0.15156	0.0633245	0.178254	0.0760551	0.24945	-0.196767	-0.0909617	0.299151	-0.255963	0.175768	-0.259372	0.179274	-0.106249	0.249406	0.231693	-0.207172	-0.0477365	0.299788	0.121645	-0.0554673	0.0592305	0.136472	0.0476138	0.273025	0.119218	0.325399	-0.315979	0.0816284	0.123429	0.171951	0.0759495	-0.166542	0.0639079	0.172145	0.168397	1	-0.410255	-0.4038	-0.300908	-0.418173	0.0976471	-0.0574048
Avg. Temp. C	0.00900392	-0.0145709	0.296305	0.360591	0.228092	0.0237216	0.390847	0.15487	-0.288411	-0.198009	-0.126887	-0.228223	0.498066	0.397736	-0.108783	0.5265	0.0243828	0.249651	-0.164639	0.235329	-0.196833	-0.106546	0.234795	-0.0840226	-0.158132	0.089184	-0.098165	0.0263657	-0.21356	0.109756	-0.00450947	-0.0323924	-0.170696	0.283887	-0.116183	0.0949633	-0.179918	0.0955418	0.129186	0.0366341	-0.0926279	-0.230849	-0.410255	1	0.861315	0.771298	0.873155	-0.343795	-0.111065
Max temp. week	0.0641619	0.0871157	0.323985	0.395565	0.303235	-0.0859322	0.305576	0.0902825	-0.305668	-0.295196	-0.341202	-0.203288	0.408341	0.397842	-0.0461773	0.596149	0.00675399	0.328142	-0.189561	0.0884946	-0.137511	-0.0907395	0.143275	-0.015373	-0.11621	-0.0915355	-0.143926	-0.0515803	-0.169889	0.148055	0.00975326	-0.208779	-0.0974729	0.0907268	-0.0573827	-0.149722	-0.163141	0.139349	-0.0101295	-0.135395	-0.0803834	-0.293955	-0.4038	0.861315	1	0.689914	0.869091	-0.305611	-0.258245
Min temp. week	-0.0585758	-0.00982234	0.224716	0.279093	0.098623	-0.165038	0.408753	0.208787	-0.426714	-0.242952	-0.365971	-0.131144	0.515096	0.415146	0.0835578	0.558438	-0.17253	0.350103	-0.025124	0.289544	-0.0168996	0.0724905	0.158107	-0.0929673	-0.106689	-0.0624561	-0.266596	-0.109729	-0.0876582	0.292252	0.0636921	-0.181253	-0.0757127	0.163155	-0.0468222	-0.0130578	-0.0259441	0.295938	0.0505001	-0.134945	0.113115	-0.385303	-0.300908	0.771298	0.689914	1	0.881222	-0.199761	-0.122227
Avg. temp. week	-0.0590506	0.011956	0.316516	0.403856	0.242451	-0.115889	0.368429	0.15156	-0.339849	-0.292827	-0.231637	-0.227914	0.46294	0.393191	-0.0497292	0.616941	-0.0980047	0.402176	-0.119392	0.231432	-0.134329	-0.0614724	0.1382	-0.0411381	-0.162905	-0.0892174	-0.145536	-0.0731677	-0.174999	0.192897	0.0102856	-0.105676	-0.137293	0.198991	-0.0308888	-0.0682692	-0.139127	0.184605	0.0978163	-0.0419514	-0.0456578	-0.397767	-0.418173	0.873155	0.869091	0.881222	1	-0.210064	-0.136223
Glucoraphanin	0.0315475	0.137075	-0.105545	-0.22834	-0.108763	0.116506	-0.154139	-0.0825984	0.176154	-0.00482165	0.182812	0.231791	-0.542715	-0.0833908	-0.0765217	-0.193925	-0.210317	-0.203557	0.089785	0.168217	0.0459621	0.0263582	-0.401803	0.0890156	0.0571656	-0.08178	0.15815	0.103752	0.174001	-0.0380008	0.0433144	-0.00283472	0.121279	-0.304369	0.0795676	-0.0115042	0.176709	-0.0135455	0.174528	0.0176785	0.00912259	-0.0472864	0.0976471	-0.343795	-0.305611	-0.199761	-0.210064	1	0.307932
Glucoerucin	-0.206368	-0.347435	-0.341263	-0.515517	-0.349795	-0.0921901	-0.299074	-0.134855	0.458967	0.077641	0.412514	0.363963	-0.221843	-0.0203347	-0.134616	-0.367359	-0.35547	-0.0236338	0.292868	0.136263	0.00721251	0.0349085	-0.122206	0.419847	0.136323	0.191744	0.367444	0.124527	0.3374	-0.0152331	0.00392298	0.258949	0.0297539	-0.0878647	0.321205	0.17059	0.239907	-0.0338294	0.262209	0.168326	0.0215998	-0.0301883	-0.0574048	-0.111065	-0.258245	-0.122227	-0.136223	0.307932	1
Glucosativin	0.318127	-0.0304106	0.465799	0.451455	0.416099	-0.114913	0.393055	0.0860797	-0.307837	-0.00411806	-0.438983	-0.294585	0.186133	0.25814	0.131584	0.301563	0.146203	0.0690774	-0.137681	0.352501	-0.0436425	0.0602911	-0.0293334	-0.167407	-0.00676574	0.00582576	-0.100572	0.111286	-0.139655	0.24077	0.0830038	-0.332109	0.0497736	-0.085887	-0.0953439	0.0221937	-0.118873	0.258091	0.128723	-0.268935	0.0506684	-0.00476506	0.0522481	0.285265	0.330109	0.340655	0.308642	-0.0562592	-0.273655
DMB	-0.333214	-0.245666	-0.121676	-0.102661	0.0264198	-0.0446661	-0.0190579	-0.130142	0.1349	0.079332	0.443939	0.0294056	-0.129462	-0.159881	-0.294686	-0.367094	-0.198181	0.0052381	0.180253	0.185727	-0.270255	-0.231189	-0.0689375	-0.0546959	-0.18449	0.322577	0.229762	0.014175	-0.0696961	-0.198849	-0.168134	0.210199	-0.210201	0.062578	-0.0520825	0.391009	-0.142196	-0.215445	0.342405	0.196271	-0.219855	-0.311692	0.0710571	-0.0922061	-0.311344	-0.0493971	-0.0408157	0.334893	0.427284
Total GSLs	0.101776	-0.124442	0.213533	0.1261	0.225512	-0.077039	0.182176	-0.0390629	-0.0334776	0.0385882	-0.0301058	-0.0571724	-0.163172	0.106893	-0.0607625	-0.0457106	-0.110582	-0.0307686	0.0499519	0.438831	-0.112772	-0.0195146	-0.234264	-0.0350081	-0.0232867	0.125725	0.139111	0.158457	-4.80172e-05	0.0984023	0.0222377	-0.13589	0.0173173	-0.184745	-0.000154965	0.187925	-0.0277121	0.112305	0.346782	-0.10038	-0.0324725	-0.148281	0.0987513	0.0300468	-0.0272955	0.145347	0.11647	0.541711	0.256888
Fructose	0.310201	0.0560005	0.159851	0.070838	-0.00490125	0.326749	-0.000400573	0.0601626	-0.124938	0.192592	0.114595	-0.119444	-0.0609542	0.18776	-0.165436	0.105312	0.423421	-0.514506	-0.45507	0.0574242	-0.152299	-0.135779	0.135751	-0.188489	-0.14995	-0.055726	0.0248446	0.29141	-0.195189	-0.129619	-0.0408603	0.193888	-0.139536	0.302933	-0.160426	-0.0384584	-0.115341	-0.0982228	-0.0464234	0.237836	-0.120028	0.621535	-0.0940685	0.246942	0.129923	-0.025762	0.0667451	-0.093607	-0.0770352
Glucose	0.201346	-0.0800761	0.133695	0.15381	-0.0726782	0.144754	0.00650508	0.0517903	-0.117013	0.0513703	-0.0351156	-0.224595	0.0234197	0.149425	-0.0682191	0.143885	0.400463	-0.332034	-0.359349	0.0113617	-0.0855636	-0.0673021	0.247246	-0.0673991	-0.132507	-0.0968385	0.00286292	0.151894	-0.186461	-0.0279457	0.00194254	0.0470269	-0.112511	0.253813	-0.0751619	-0.0895412	-0.0948399	-0.00555658	-0.069624	0.056764	-0.074765	0.439306	-0.1342	0.276598	0.202389	0.0706309	0.148577	-0.168613	0.0418858
Galactose	-0.0486094	-0.00776944	0.0862066	0.253114	0.0178808	-0.0126432	0.134231	0.0215277	-0.277036	0.0884717	-0.0843172	-0.331197	0.0873318	0.140279	-0.0621862	0.243853	0.0953311	-0.114591	-0.173185	0.264847	-0.0876511	-0.0116207	0.390443	-0.256353	-0.225333	-0.00656273	-0.066269	0.165612	-0.209396	0.101069	-0.0506395	-0.0239839	-0.173514	0.307558	-0.212817	0.0904033	-0.124926	0.0827635	0.0408688	0.013009	0.0177369	0.135622	-0.271686	0.371615	0.250064	0.217692	0.245465	-0.140174	-0.08464
Total sugars	0.228036	-0.0477763	0.145048	0.145546	-0.0560046	0.19035	0.0104899	0.0552593	-0.131708	0.0902606	-0.00222562	-0.214851	0.00658534	0.166186	-0.0953696	0.146039	0.414051	-0.384923	-0.393656	0.0338672	-0.106466	-0.0852701	0.238648	-0.108528	-0.14753	-0.0879747	0.00551662	0.194587	-0.19921	-0.0489616	-0.0106683	0.0825538	-0.127521	0.281254	-0.105748	-0.0740997	-0.10604	-0.0249051	-0.0629052	0.102336	-0.0858777	0.493936	-0.137023	0.2876	0.197058	0.0567663	0.140221	-0.157726	0.00955476
Sugar:GSLs	0.24465	0.056132	0.0694233	0.0412876	-0.0788281	0.425326	0.0314292	0.156418	-0.125723	0.187712	0.223563	-0.0462405	-0.00556793	0.180665	-0.145752	0.165244	0.348354	-0.452434	-0.377257	-0.0126367	-0.128214	-0.121172	0.254498	-0.207089	-0.122186	0.0040638	0.00864946	0.252658	-0.188729	-0.152135	-0.00546708	0.319887	-0.129819	0.392631	-0.174403	0.0503052	-0.100002	-0.132787	-0.0389507	0.368246	-0.113816	0.570736	-0.0758544	0.293592	0.130575	-0.0240498	0.0622768	-0.154927	-0.11685
Values in bold are different from 0 with a significance level alpha=0.05
p-values (Pearson):
Variables	Depth of colour_A	Serration_A	Size_A	Uniformity of size_A	Uniformity of shape_A	Discolouration_A	Pungency_O	Sulfur_O	Green_O	Stalky_O	Earthy_O	Peppery_O	Sweet_O	Mustard_O	Initial heat_M	Crisp_M	Tough_M	Moistness_M	Salivating_M	Drying_M	Tingly_M	Warming_M	Sweet_T	Sour_T	Bitter_T	Savoury_T	Green_F	Stalky_F	Peppery_F	Mustard_F	Sulfur_F	Earthy_F	Bitter_AE	Sweet_AE	Sour_AE	Savoury_AE	Peppery_AE	Mustard_AE	Green_AE	Earthy_AE	Warming_AE	Dry matter %	Crop Cycle	Avg. Temp. C	Max temp. week	Min temp. week	Avg. temp. week	Glucoraphanin	Glucoerucin
Depth of colour_A	0	0.0151156	0.00552107	0.264715	0.148004	0.157479	0.00599192	0.00400337	0.189667	0.0681892	0.535275	0.386214	0.130333	0.00237575	0.0488001	0.00938752	0.00513663	0.107657	0.869489	0.170107	0.25249	0.288165	0.0189113	0.341873	0.0116361	0.937473	0.559703	0.00105822	0.484167	0.0661828	0.00327642	0.662294	0.00481253	0.0691692	0.474104	0.568833	0.457404	0.0308366	0.926122	0.934932	0.226542	0.00734703	0.314292	0.951568	0.664829	0.692498	0.69013	0.831437	0.159347
Serration_A	0.0151156	0	0.280134	0.363762	0.27956	0.489226	0.0497139	0.0603233	0.128624	0.261763	0.772477	0.174341	0.320135	0.165366	0.149922	0.0160929	0.335271	0.451751	0.626891	0.213456	0.208512	0.268624	0.162776	0.991103	0.386423	0.336359	0.341623	0.0446873	0.236604	0.153605	0.115764	0.763497	0.0876313	0.372747	0.97443	0.521324	0.182336	0.122532	0.487578	0.316103	0.196774	0.567418	0.69236	0.921699	0.556018	0.947172	0.935718	0.352866	0.0155396
Size_A	0.00552107	0.280134	0	0.00838685	0.0252469	0.647001	0.00116611	0.0380005	0.0158406	0.459831	0.131738	0.11207	0.384509	0.0120638	0.187157	0.00209863	0.00057833	0.551631	0.686377	0.185842	0.544204	0.548276	0.21766	0.88132	0.207769	0.8121	0.287348	0.893127	0.517943	0.0741732	0.0704771	0.724419	0.179024	0.75158	0.897091	0.480988	0.764906	0.0351625	0.630605	0.96711	0.482023	0.698862	0.621682	0.0408625	0.0246757	0.124648	0.0283958	0.47525	0.0176079
Uniformity of size_A	0.264715	0.363762	0.00838685	0	< 0.0001	0.971839	0.0142504	0.405673	0.0177497	0.0247504	0.0642033	0.000194441	0.0538537	0.44226	0.696106	0.00655321	0.376794	0.273088	0.120106	0.916695	0.702976	0.626716	0.270091	0.0727042	0.276073	0.168139	0.229258	0.351729	0.0230638	0.432699	0.689901	0.166033	0.570514	0.185673	0.442158	0.214586	0.0863292	0.500179	0.91838	0.226407	0.600174	0.735142	0.624413	0.0118114	0.00538906	0.0547303	0.00441895	0.118526	0.000177023
Uniformity of shape_A	0.148004	0.27956	0.0252469	< 0.0001	0	0.803043	0.0133525	0.330555	0.700119	0.848542	0.889899	0.457771	0.220112	0.183269	0.440327	0.399771	0.800512	0.579008	0.998784	0.155752	0.859918	0.758582	0.808468	0.446218	0.726854	0.101088	0.390062	0.184	0.900922	0.238759	0.243113	0.750656	0.435716	0.616554	0.863465	0.1495	0.921146	0.251279	0.220847	0.96547	0.752743	0.883951	0.684135	0.118939	0.0361614	0.504838	0.0968442	0.46182	0.0148053
Discolouration_A	0.157479	0.489226	0.647001	0.971839	0.803043	0	0.199745	0.180676	0.0978383	0.488316	0.0203825	0.374036	0.208664	0.388355	0.0482281	0.60136	0.0199434	0.00178959	0.0232937	0.869404	0.130079	0.0854835	0.649878	0.412977	0.231586	0.388655	0.00571471	0.120774	0.138943	0.0296666	0.0920829	0.0102294	0.322449	0.564979	0.478442	0.548667	0.173755	0.0520392	0.0110774	0.00259726	0.0806179	0.0722912	0.989896	0.872851	0.561417	0.262295	0.432815	0.430352	0.53315
Pungency_O	0.00599192	0.0497139	0.00116611	0.0142504	0.0133525	0.199745	0	< 0.0001	0.000166492	0.297504	0.208025	0.062052	0.347545	< 0.0001	0.000119382	0.000103625	0.337178	0.396302	0.00848986	0.00137818	0.00725687	0.00146707	0.728916	0.437747	0.00603825	0.00313007	0.000497967	0.144631	0.0440543	< 0.0001	< 0.0001	0.313966	0.0031967	0.406152	0.260359	0.00804586	0.0254541	< 0.0001	0.16899	0.551507	0.00113978	0.900419	0.798861	0.0060202	0.0346781	0.00392098	0.00997758	0.29555	0.0389275
Sulfur_O	0.00400337	0.0603233	0.0380005	0.405673	0.330555	0.180676	< 0.0001	0	0.00149072	0.0529711	0.755589	0.000273265	0.866233	< 0.0001	< 0.0001	0.00100886	0.226937	0.947748	< 0.0001	0.0420253	< 0.0001	< 0.0001	0.809834	0.0844824	< 0.0001	0.0063513	0.00023721	0.0602012	0.000645851	< 0.0001	< 0.0001	0.77408	< 0.0001	0.319087	0.0396539	0.0177177	< 0.0001	< 0.0001	0.0109207	0.67888	< 0.0001	0.295726	0.314673	0.293239	0.541692	0.154407	0.303802	0.576756	0.36079
Green_O	0.189667	0.128624	0.0158406	0.0177497	0.700119	0.0978383	0.000166492	0.00149072	0	0.0922	0.000953139	0.626102	0.535485	0.00160608	0.0553203	0.000212917	0.494502	0.518628	0.839668	0.856181	0.27941	0.298717	0.219104	0.0555588	0.661084	0.330537	< 0.0001	0.119379	0.533512	0.0128481	0.0952657	0.008402	0.965502	0.459764	0.176507	0.392927	0.92914	0.0213925	< 0.0001	0.0270039	0.142444	0.270027	0.675883	0.0468157	0.034621	0.00249045	0.0181134	0.231052	0.0010339
Stalky_O	0.0681892	0.261763	0.459831	0.0247504	0.848542	0.488316	0.297504	0.0529711	0.0922	0	0.0576182	0.0585218	0.0335065	0.289078	0.230136	0.501756	0.0672505	0.00132303	0.194666	0.00380331	0.421242	0.177495	0.278135	0.985429	0.031345	0.00112687	0.0916213	< 0.0001	0.127921	0.41165	0.055434	0.0343596	0.0266831	0.567192	0.849431	0.000742108	0.163216	0.338163	0.186318	0.0119382	0.10219	0.00103508	0.235929	0.177309	0.0416592	0.0961356	0.043404	0.974053	0.599913
Earthy_O	0.535275	0.772477	0.131738	0.0642033	0.889899	0.0203825	0.208025	0.755589	0.000953139	0.0576182	0	0.255486	0.134841	0.320487	0.116202	0.00257792	0.661571	0.300192	0.297682	0.487177	0.448439	0.391787	0.745629	0.127033	0.996926	0.00243994	0.00122834	0.0551733	0.468429	0.155614	0.888013	< 0.0001	0.537378	0.110165	0.222425	0.00464333	0.933709	0.0952387	0.00957305	< 0.0001	0.301803	0.404533	0.615412	0.390117	0.0176293	0.0105242	0.113159	0.213615	0.00357271
Peppery_O	0.386214	0.174341	0.11207	0.000194441	0.457771	0.374036	0.062052	0.000273265	0.626102	0.0585218	0.255486	0	0.035587	0.000518623	0.000286342	0.474849	0.100893	0.37879	< 0.0001	0.110179	< 0.0001	< 0.0001	0.0338774	0.00072901	< 0.0001	0.00561136	0.216335	0.117832	< 0.0001	0.000351573	< 0.0001	0.741793	< 0.0001	0.00193006	0.000520875	0.04307	< 0.0001	0.000347277	0.0734915	0.843959	< 0.0001	0.564034	0.094557	0.118721	0.165804	0.37428	0.119234	0.112911	0.0109898
Sweet_O	0.130333	0.320135	0.384509	0.0538537	0.220112	0.208664	0.347545	0.866233	0.535485	0.0335065	0.134841	0.035587	0	0.713772	0.677728	0.0628412	0.17355	0.000685175	0.52852	0.867043	0.339284	0.673867	0.0115785	0.648601	0.154321	0.578187	0.919957	0.0458297	0.0999996	0.9126	0.200209	0.944667	0.136161	0.00778528	0.87058	0.568899	0.184445	0.977732	0.504069	0.951464	0.546119	0.0250082	0.189969	0.000315378	0.00396092	0.00017957	0.000922218	< 0.0001	0.129668
Mustard_O	0.00237575	0.165366	0.0120638	0.44226	0.183269	0.388355	< 0.0001	< 0.0001	0.00160608	0.289078	0.320487	0.000518623	0.713772	0	< 0.0001	< 0.0001	0.774742	0.894029	0.000745279	< 0.0001	< 0.0001	< 0.0001	0.216761	0.00413121	< 0.0001	0.119006	0.00458633	0.0469622	< 0.0001	< 0.0001	< 0.0001	0.602561	0.000253671	0.174573	0.00165891	0.544607	0.000117182	< 0.0001	0.187514	0.85208	< 0.0001	0.572906	0.547705	0.00511859	0.00510563	0.00334545	0.00569892	0.573093	0.890886
Initial heat_M	0.0488001	0.149922	0.187157	0.696106	0.440327	0.0482281	0.000119382	< 0.0001	0.0553203	0.230136	0.116202	0.000286342	0.677728	< 0.0001	0	0.0647972	0.558534	0.559322	< 0.0001	0.0295996	< 0.0001	< 0.0001	0.106372	0.00208542	< 0.0001	0.101582	0.000331139	0.418127	< 0.0001	< 0.0001	< 0.0001	0.587616	< 0.0001	0.00436592	< 0.0001	0.311531	< 0.0001	< 0.0001	0.00397646	0.388079	< 0.0001	0.17794	0.0434234	0.461734	0.7553	0.572322	0.737128	0.605197	0.361651
Crisp_M	0.00938752	0.0160929	0.00209863	0.00655321	0.399771	0.60136	0.000103625	0.00100886	0.000212917	0.501756	0.00257792	0.474849	0.0628412	< 0.0001	0.0647972	0	0.671009	0.0208695	0.899315	0.141527	0.337988	0.263015	0.977805	0.894554	0.529199	0.106424	0.036125	0.544953	0.657033	0.00401169	0.058091	0.0714645	0.279963	0.895825	0.871235	0.0776184	0.853524	0.00540541	0.654418	0.230041	0.178256	0.188626	0.0859821	0.000121081	< 0.0001	< 0.0001	< 0.0001	0.186597	0.0102124
Tough_M	0.00513663	0.335271	0.00057833	0.376794	0.800512	0.0199434	0.337178	0.226937	0.494502	0.0672505	0.661571	0.100893	0.17355	0.774742	0.558534	0.671009	0	0.000142708	0.041103	0.413709	0.748764	0.613315	0.453942	0.138832	0.649457	0.915185	0.92575	0.13454	0.0369459	0.365681	0.393974	0.410004	0.323393	0.537897	0.136634	0.991034	0.224984	0.760014	0.764437	0.24095	0.599126	0.000183221	0.242634	0.869337	0.963661	0.240942	0.507525	0.151341	0.0131597
Moistness_M	0.107657	0.451751	0.551631	0.273088	0.579008	0.00178959	0.396302	0.947748	0.518628	0.00132303	0.300192	0.37879	0.000685175	0.894029	0.559322	0.0208695	0.000142708	0	0.312661	0.221404	0.467639	0.473528	0.0473251	0.47014	0.2639	0.467752	0.644559	0.00175207	0.589399	0.799591	0.34358	0.0609334	0.12455	0.169248	0.850974	0.307181	0.269659	0.90232	0.707584	0.0366306	0.424145	< 0.0001	0.0817435	0.0870338	0.0227887	0.0147116	0.00460218	0.165232	0.873317
Salivating_M	0.869489	0.626891	0.686377	0.120106	0.998784	0.0232937	0.00848986	< 0.0001	0.839668	0.194666	0.297682	< 0.0001	0.52852	0.000745279	< 0.0001	0.899315	0.041103	0.312661	0	0.0187183	< 0.0001	< 0.0001	0.33803	< 0.0001	< 0.0001	0.000398305	0.149427	0.523299	< 0.0001	< 0.0001	< 0.0001	0.528869	< 0.0001	0.0322143	< 0.0001	0.0053947	< 0.0001	< 0.0001	0.417486	0.870249	< 0.0001	0.425199	0.233214	0.263467	0.196899	0.865402	0.418937	0.543931	0.0433736
Drying_M	0.170107	0.213456	0.185842	0.916695	0.155752	0.869404	0.00137818	0.0420253	0.856181	0.00380331	0.487177	0.110179	0.867043	< 0.0001	0.0295996	0.141527	0.413709	0.221404	0.0187183	0	0.0129377	0.000311373	0.00601693	0.0233679	0.00373807	0.0153359	0.902769	< 0.0001	0.00261685	< 0.0001	0.00606869	0.306744	0.00227781	0.134995	0.00247485	0.0109696	0.00117355	< 0.0001	0.0331964	0.222786	0.000122756	0.547254	0.482196	0.107369	0.549758	0.04592	0.113486	0.253084	0.355752
Tingly_M	0.25249	0.208512	0.544204	0.702976	0.859918	0.130079	0.00725687	< 0.0001	0.27941	0.421242	0.448439	< 0.0001	0.339284	< 0.0001	< 0.0001	0.337988	0.748764	0.467639	< 0.0001	0.0129377	0	< 0.0001	0.054998	0.000193221	< 0.0001	0.146996	0.00190987	0.537376	< 0.0001	< 0.0001	< 0.0001	0.883176	< 0.0001	0.0049987	< 0.0001	0.402874	< 0.0001	< 0.0001	0.00841437	0.504767	< 0.0001	0.183908	0.0946165	0.179948	0.351322	0.909234	0.362685	0.756405	0.961196
Warming_M	0.288165	0.268624	0.548276	0.626716	0.758582	0.0854835	0.00146707	< 0.0001	0.298717	0.177495	0.391787	< 0.0001	0.673867	< 0.0001	< 0.0001	0.263015	0.613315	0.473528	< 0.0001	0.000311373	< 0.0001	0	0.0566614	0.000116575	< 0.0001	0.0390315	0.00298141	0.233978	< 0.0001	< 0.0001	< 0.0001	0.853539	< 0.0001	0.00384718	< 0.0001	0.115321	< 0.0001	< 0.0001	0.0336758	0.529392	< 0.0001	0.148652	0.1213	0.47105	0.53964	0.624392	0.678098	0.858855	0.813782
Sweet_T	0.0189113	0.162776	0.21766	0.270091	0.808468	0.649878	0.728916	0.809834	0.219104	0.278135	0.745629	0.0338774	0.0115785	0.216761	0.106372	0.977805	0.453942	0.0473251	0.33803	0.00601693	0.054998	0.0566614	0	0.0134783	0.00049597	0.483825	0.801897	0.0218488	0.0194539	0.0814413	0.0560335	0.772381	0.000245972	< 0.0001	0.00610951	0.344453	0.0184184	0.0543102	0.756475	0.755428	0.0490245	0.702636	0.167132	0.108191	0.331301	0.283139	0.34889	0.00464367	0.407977
Sour_T	0.341873	0.991103	0.88132	0.0727042	0.446218	0.412977	0.437747	0.0844824	0.0555588	0.985429	0.127033	0.00072901	0.648601	0.00413121	0.00208542	0.894554	0.138832	0.47014	< 0.0001	0.0233679	0.000193221	0.000116575	0.0134783	0	< 0.0001	0.112766	0.969133	0.384638	< 0.0001	0.000131672	0.000316075	0.205674	< 0.0001	0.00119134	< 0.0001	0.690689	< 0.0001	0.000117536	0.964589	0.511916	0.000534336	0.749048	0.752736	0.57018	0.917403	0.529689	0.781306	0.547402	0.00297102
Bitter_T	0.0116361	0.386423	0.207769	0.276073	0.726854	0.231586	0.00603825	< 0.0001	0.661084	0.031345	0.996926	< 0.0001	0.154321	< 0.0001	< 0.0001	0.529199	0.649457	0.2639	< 0.0001	0.00373807	< 0.0001	< 0.0001	0.00049597	< 0.0001	0	0.00922756	0.106598	0.0207318	< 0.0001	< 0.0001	< 0.0001	0.621951	< 0.0001	< 0.0001	< 0.0001	0.0727389	< 0.0001	< 0.0001	0.262839	0.891844	< 0.0001	0.102179	0.0429574	0.283062	0.43153	0.470454	0.268599	0.699548	0.355539
Savoury_T	0.937473	0.336359	0.8121	0.168139	0.101088	0.388655	0.00313007	0.0063513	0.330537	0.00112687	0.00243994	0.00561136	0.578187	0.119006	0.101582	0.106424	0.915185	0.467752	0.000398305	0.0153359	0.146996	0.0390315	0.483825	0.112766	0.00922756	0	0.879635	0.00975178	0.00440762	0.0644449	0.00309913	0.0159635	0.0367922	0.988295	0.124679	< 0.0001	0.0115652	0.0732624	0.512365	0.0225865	0.0796617	0.479161	0.420631	0.546641	0.536074	0.673234	0.54649	0.580551	0.191696
Green_F	0.559703	0.341623	0.287348	0.229258	0.390062	0.00571471	0.000497967	0.00023721	< 0.0001	0.0916213	0.00122834	0.216335	0.919957	0.00458633	0.000331139	0.036125	0.92575	0.644559	0.149427	0.902769	0.00190987	0.00298141	0.801897	0.969133	0.106598	0.879635	0	0.0264714	0.131658	0.000243225	0.00129963	0.00577554	0.107128	0.227444	0.691271	0.607956	0.0432693	0.000623054	< 0.0001	0.00425356	0.00178632	0.643544	0.71427	0.506827	0.329084	0.0670038	0.323647	0.283008	0.0101937
Stalky_F	0.00105822	0.0446873	0.893127	0.351729	0.184	0.120774	0.144631	0.0602012	0.119379	< 0.0001	0.0551733	0.117832	0.0458297	0.0469622	0.418127	0.544953	0.13454	0.00175207	0.523299	< 0.0001	0.537376	0.233978	0.0218488	0.384638	0.0207318	0.00975178	0.0264714	0	0.0973664	0.179605	0.0304688	0.0114352	0.0122074	0.182712	0.428412	0.00681802	0.12387	0.161055	0.0340894	0.00312016	0.146304	0.0143244	0.695791	0.858815	0.727712	0.457825	0.621149	0.482825	0.399062
Peppery_F	0.484167	0.236604	0.517943	0.0230638	0.900922	0.138943	0.0440543	0.000645851	0.533512	0.127921	0.468429	< 0.0001	0.0999996	< 0.0001	< 0.0001	0.657033	0.0369459	0.589399	< 0.0001	0.00261685	< 0.0001	< 0.0001	0.0194539	< 0.0001	< 0.0001	0.00440762	0.131658	0.0973664	0	< 0.0001	< 0.0001	0.721833	< 0.0001	0.00292589	< 0.0001	0.0542455	< 0.0001	< 0.0001	0.154483	0.982559	< 0.0001	0.499742	0.365801	0.144989	0.248331	0.553551	0.234174	0.236894	0.0190173
Mustard_F	0.0661828	0.153605	0.0741732	0.432699	0.238759	0.0296666	< 0.0001	< 0.0001	0.0128481	0.41165	0.155614	0.000351573	0.9126	< 0.0001	< 0.0001	0.00401169	0.365681	0.799591	< 0.0001	< 0.0001	< 0.0001	< 0.0001	0.0814413	0.000131672	< 0.0001	0.0644449	0.000243225	0.179605	< 0.0001	0	< 0.0001	0.545258	< 0.0001	0.0124279	< 0.0001	0.285406	< 0.0001	< 0.0001	0.0316373	0.456274	< 0.0001	0.783908	0.753351	0.457716	0.315252	0.0438363	0.188988	0.797619	0.918152
Sulfur_F	0.00327642	0.115764	0.0704771	0.689901	0.243113	0.0920829	< 0.0001	< 0.0001	0.0952657	0.055434	0.888013	< 0.0001	0.200209	< 0.0001	< 0.0001	0.058091	0.393974	0.34358	< 0.0001	0.00606869	< 0.0001	< 0.0001	0.0560335	0.000316075	< 0.0001	0.00309913	0.00129963	0.0304688	< 0.0001	< 0.0001	0	0.73019	< 0.0001	0.00471531	< 0.0001	0.0264184	< 0.0001	< 0.0001	0.014039	0.894575	< 0.0001	0.10106	0.0663821	0.975733	0.947543	0.667139	0.944684	0.770044	0.978888
Earthy_F	0.662294	0.763497	0.724419	0.166033	0.750656	0.0102294	0.313966	0.77408	0.008402	0.0343596	< 0.0001	0.741793	0.944667	0.602561	0.587616	0.0714645	0.410004	0.0609334	0.528869	0.306744	0.883176	0.853539	0.772381	0.205674	0.621951	0.0159635	0.00577554	0.0114352	0.721833	0.545258	0.73019	0	0.950956	0.21302	0.0785128	0.0210878	0.877176	0.434653	0.021724	< 0.0001	0.722901	0.124559	0.43003	0.826991	0.154423	0.217614	0.474703	0.984744	0.0755335
Bitter_AE	0.00481253	0.0876313	0.179024	0.570514	0.435716	0.322449	0.0031967	< 0.0001	0.965502	0.0266831	0.537378	< 0.0001	0.136161	0.000253671	< 0.0001	0.279963	0.323393	0.12455	< 0.0001	0.00227781	< 0.0001	< 0.0001	0.000245972	< 0.0001	< 0.0001	0.0367922	0.107128	0.0122074	< 0.0001	< 0.0001	< 0.0001	0.950956	0	< 0.0001	< 0.0001	0.0942659	< 0.0001	< 0.0001	0.328102	0.870604	< 0.0001	0.118042	0.0273375	0.246058	0.509842	0.609028	0.352092	0.411569	0.840893
Sweet_AE	0.0691692	0.372747	0.75158	0.185673	0.616554	0.564979	0.406152	0.319087	0.459764	0.567192	0.110165	0.00193006	0.00778528	0.174573	0.00436592	0.895825	0.537897	0.169248	0.0322143	0.134995	0.0049987	0.00384718	< 0.0001	0.00119134	< 0.0001	0.988295	0.227444	0.182712	0.00292589	0.0124279	0.00471531	0.21302	< 0.0001	0	0.00674259	0.535324	0.00398522	0.00892587	0.152707	0.122476	0.0077639	0.658257	0.0324165	0.0505337	0.539697	0.267855	0.175126	0.0354363	0.552614
Sour_AE	0.474104	0.97443	0.897091	0.442158	0.863465	0.478442	0.260359	0.0396539	0.176507	0.849431	0.222425	0.000520875	0.87058	0.00165891	< 0.0001	0.871235	0.136634	0.850974	< 0.0001	0.00247485	< 0.0001	< 0.0001	0.00610951	< 0.0001	< 0.0001	0.124679	0.691271	0.428412	< 0.0001	< 0.0001	< 0.0001	0.0785128	< 0.0001	0.00674259	0	0.441477	< 0.0001	< 0.0001	0.974214	0.240019	< 0.0001	0.84498	0.589683	0.43164	0.698461	0.75199	0.834907	0.590865	0.0260099
Savoury_AE	0.568833	0.521324	0.480988	0.214586	0.1495	0.548667	0.00804586	0.0177177	0.392927	0.000742108	0.00464333	0.04307	0.568899	0.544607	0.311531	0.0776184	0.991034	0.307181	0.0053947	0.0109696	0.402874	0.115321	0.344453	0.690689	0.0727389	< 0.0001	0.607956	0.00681802	0.0542455	0.285406	0.0264184	0.0210878	0.0942659	0.535324	0.441477	0	0.041534	0.248163	0.222994	0.0234668	0.203403	0.634278	0.413799	0.52085	0.309771	0.929808	0.64476	0.938143	0.246354
Peppery_AE	0.457404	0.182336	0.764906	0.0863292	0.921146	0.173755	0.0254541	< 0.0001	0.92914	0.163216	0.933709	< 0.0001	0.184445	0.000117182	< 0.0001	0.853524	0.224984	0.269659	< 0.0001	0.00117355	< 0.0001	< 0.0001	0.0184184	< 0.0001	< 0.0001	0.0115652	0.0432693	0.12387	< 0.0001	< 0.0001	< 0.0001	0.877176	< 0.0001	0.00398522	< 0.0001	0.041534	0	< 0.0001	0.123312	0.811121	< 0.0001	0.274809	0.253177	0.221078	0.267895	0.86105	0.345636	0.229563	0.100508
Mustard_AE	0.0308366	0.122532	0.0351625	0.500179	0.251279	0.0520392	< 0.0001	< 0.0001	0.0213925	0.338163	0.0952387	0.000347277	0.977732	< 0.0001	< 0.0001	0.00540541	0.760014	0.90232	< 0.0001	< 0.0001	< 0.0001	< 0.0001	0.0543102	0.000117536	< 0.0001	0.0732624	0.000623054	0.161055	< 0.0001	< 0.0001	< 0.0001	0.434653	< 0.0001	0.00892587	< 0.0001	0.248163	< 0.0001	0	0.091082	0.36162	< 0.0001	0.491411	0.615904	0.518302	0.34486	0.0411247	0.20908	0.927193	0.819441
Green_AE	0.926122	0.487578	0.630605	0.91838	0.220847	0.0110774	0.16899	0.0109207	< 0.0001	0.186318	0.00957305	0.0734915	0.504069	0.187514	0.00397646	0.654418	0.764437	0.707584	0.417486	0.0331964	0.00841437	0.0336758	0.756475	0.964589	0.262839	0.512365	< 0.0001	0.0340894	0.154483	0.0316373	0.014039	0.021724	0.328102	0.152707	0.974214	0.222994	0.123312	0.091082	0	0.012792	0.032981	0.704602	0.268638	0.381516	0.945522	0.733202	0.508345	0.235455	0.0717977
Earthy_AE	0.934932	0.316103	0.96711	0.226407	0.96547	0.00259726	0.551507	0.67888	0.0270039	0.0119382	< 0.0001	0.843959	0.951464	0.85208	0.388079	0.230041	0.24095	0.0366306	0.870249	0.222786	0.504767	0.529392	0.755428	0.511916	0.891844	0.0225865	0.00425356	0.00312016	0.982559	0.456274	0.894575	< 0.0001	0.870604	0.122476	0.240019	0.0234668	0.811121	0.36162	0.012792	0	0.47751	0.139415	0.673063	0.804752	0.358855	0.360469	0.777092	0.905069	0.252773
Warming_AE	0.226542	0.196774	0.482023	0.600174	0.752743	0.0806179	0.00113978	< 0.0001	0.142444	0.10219	0.301803	< 0.0001	0.546119	< 0.0001	< 0.0001	0.178256	0.599126	0.424145	< 0.0001	0.000122756	< 0.0001	< 0.0001	0.0490245	0.000534336	< 0.0001	0.0796617	0.00178632	0.146304	< 0.0001	< 0.0001	< 0.0001	0.722901	< 0.0001	0.0077639	< 0.0001	0.203403	< 0.0001	< 0.0001	0.032981	0.47751	0	0.204422	0.252633	0.531199	0.587052	0.443981	0.757969	0.95093	0.884142
Dry matter %	0.00734703	0.567418	0.698862	0.735142	0.883951	0.0722912	0.900419	0.295726	0.270027	0.00103508	0.404533	0.564034	0.0250082	0.572906	0.17794	0.188626	0.000183221	< 0.0001	0.425199	0.547254	0.183908	0.148652	0.702636	0.749048	0.102179	0.479161	0.643544	0.0143244	0.499742	0.783908	0.10106	0.124559	0.118042	0.658257	0.84498	0.634278	0.274809	0.491411	0.704602	0.139415	0.204422	0	0.280388	0.131646	0.0527732	0.00980003	0.00749855	0.760516	0.845764
Crop Cycle	0.314292	0.69236	0.621682	0.624413	0.684135	0.989896	0.798861	0.314673	0.675883	0.235929	0.615412	0.094557	0.189969	0.547705	0.0434234	0.0859821	0.242634	0.0817435	0.233214	0.482196	0.0946165	0.1213	0.167132	0.752736	0.0429574	0.420631	0.71427	0.695791	0.365801	0.753351	0.0663821	0.43003	0.0273375	0.0324165	0.589683	0.413799	0.253177	0.615904	0.268638	0.673063	0.252633	0.280388	0	0.00462949	0.0053872	0.0421481	0.00382866	0.518542	0.704735
Avg. Temp. C	0.951568	0.921699	0.0408625	0.0118114	0.118939	0.872851	0.0060202	0.293239	0.0468157	0.177309	0.390117	0.118721	0.000315378	0.00511859	0.461734	0.000121081	0.869337	0.0870338	0.263467	0.107369	0.179948	0.47105	0.108191	0.57018	0.283062	0.546641	0.506827	0.858815	0.144989	0.457716	0.975733	0.826991	0.246058	0.0505337	0.43164	0.52085	0.221078	0.518302	0.381516	0.804752	0.531199	0.131646	0.00462949	0	< 0.0001	< 0.0001	< 0.0001	0.0167326	0.452334
Max temp. week	0.664829	0.556018	0.0246757	0.00538906	0.0361614	0.561417	0.0346781	0.541692	0.034621	0.0416592	0.0176293	0.165804	0.00396092	0.00510563	0.7553	< 0.0001	0.963661	0.0227887	0.196899	0.549758	0.351322	0.53964	0.331301	0.917403	0.43153	0.536074	0.329084	0.727712	0.248331	0.315252	0.947543	0.154423	0.509842	0.539697	0.698461	0.309771	0.267895	0.34486	0.945522	0.358855	0.587052	0.0527732	0.0053872	< 0.0001	0	< 0.0001	< 0.0001	0.0346565	0.0763596
Min temp. week	0.692498	0.947172	0.124648	0.0547303	0.504838	0.262295	0.00392098	0.154407	0.00249045	0.0961356	0.0105242	0.37428	0.00017957	0.00334545	0.572322	< 0.0001	0.240942	0.0147116	0.865402	0.04592	0.909234	0.624392	0.283139	0.529689	0.470454	0.673234	0.0670038	0.457825	0.553551	0.0438363	0.667139	0.217614	0.609028	0.267855	0.75199	0.929808	0.86105	0.0411247	0.733202	0.360469	0.443981	0.00980003	0.0421481	< 0.0001	< 0.0001	0	< 0.0001	0.17343	0.407898
Avg. temp. week	0.69013	0.935718	0.0283958	0.00441895	0.0968442	0.432815	0.00997758	0.303802	0.0181134	0.043404	0.113159	0.119234	0.000922218	0.00569892	0.737128	< 0.0001	0.507525	0.00460218	0.418937	0.113486	0.362685	0.678098	0.34889	0.781306	0.268599	0.54649	0.323647	0.621149	0.234174	0.188988	0.944684	0.474703	0.352092	0.175126	0.834907	0.64476	0.345636	0.20908	0.508345	0.777092	0.757969	0.00749855	0.00382866	< 0.0001	< 0.0001	< 0.0001	0	0.151844	0.355893
Glucoraphanin	0.831437	0.352866	0.47525	0.118526	0.46182	0.430352	0.29555	0.576756	0.231052	0.974053	0.213615	0.112911	< 0.0001	0.573093	0.605197	0.186597	0.151341	0.165232	0.543931	0.253084	0.756405	0.858855	0.00464367	0.547402	0.699548	0.580551	0.283008	0.482825	0.236894	0.797619	0.770044	0.984744	0.411569	0.0354363	0.590865	0.938143	0.229563	0.927193	0.235455	0.905069	0.95093	0.760516	0.518542	0.0167326	0.0346565	0.17343	0.151844	0	0.0332364
Glucoerucin	0.159347	0.0155396	0.0176079	0.000177023	0.0148053	0.53315	0.0389275	0.36079	0.0010339	0.599913	0.00357271	0.0109898	0.129668	0.890886	0.361651	0.0102124	0.0131597	0.873317	0.0433736	0.355752	0.961196	0.813782	0.407977	0.00297102	0.355539	0.191696	0.0101937	0.399062	0.0190173	0.918152	0.978888	0.0755335	0.840893	0.552614	0.0260099	0.246354	0.100508	0.819441	0.0717977	0.252773	0.884142	0.845764	0.704735	0.452334	0.0763596	0.407898	0.355893	0.0332364	0
Glucosativin	0.0275562	0.837428	0.000848663	0.00127861	0.00326632	0.436723	0.00571715	0.560742	0.0332935	0.977839	0.00180052	0.0421038	0.20527	0.0764839	0.372664	0.037253	0.32141	0.64084	0.350721	0.0139998	0.76835	0.683957	0.843113	0.255411	0.963598	0.968652	0.496413	0.451429	0.343788	0.0992536	0.574881	0.0211021	0.736901	0.561623	0.519173	0.880979	0.420978	0.0765416	0.383238	0.0645532	0.732345	0.97551	0.730209	0.0493766	0.0219388	0.0178238	0.0328117	0.704093	0.0598278
DMB	0.0206516	0.0923632	0.41003	0.487465	0.858528	0.763072	0.897699	0.37797	0.360628	0.591968	0.00157395	0.842732	0.38049	0.277705	0.0420297	0.0102714	0.176926	0.971813	0.220205	0.206279	0.0632033	0.113877	0.641518	0.711955	0.209369	0.025344	0.116188	0.92382	0.637846	0.17544	0.253323	0.151575	0.151571	0.672631	0.725164	0.00599746	0.334993	0.14139	0.0172086	0.18122	0.13323	0.0394339	0.638881	0.533079	0.0312363	0.73882	0.782978	0.0199823	0.00245386
Total GSLs	0.491247	0.399388	0.145042	0.393086	0.123283	0.602752	0.21524	0.792086	0.821288	0.794558	0.839036	0.699514	0.267803	0.469601	0.681617	0.757697	0.454315	0.83554	0.735993	0.00180789	0.445372	0.895262	0.109015	0.81326	0.875163	0.394505	0.345693	0.282063	0.999742	0.505796	0.880745	0.357084	0.907	0.208729	0.999166	0.200865	0.851684	0.447274	0.0157481	0.497238	0.826569	0.336756	0.513801	0.839347	0.853889	0.324282	0.430494	< 0.0001	0.0779736
Fructose	0.0318947	0.705392	0.277796	0.632334	0.973625	0.023407	0.997844	0.684596	0.397497	0.189701	0.438001	0.418735	0.680666	0.201267	0.261131	0.476233	0.00271158	0.000183204	0.00115506	0.698253	0.301423	0.357481	0.35758	0.199492	0.309027	0.706771	0.866885	0.0444759	0.183685	0.379908	0.782747	0.186682	0.344203	0.0363567	0.276049	0.795234	0.435007	0.506576	0.754036	0.103568	0.416448	< 0.0001	0.534056	0.0906298	0.378783	0.862016	0.652179	0.526848	0.60277
Glucose	0.16997	0.588487	0.364974	0.296595	0.623493	0.326283	0.964999	0.726646	0.428333	0.728778	0.812697	0.124857	0.874456	0.310743	0.645004	0.329223	0.00479566	0.021133	0.0121269	0.938907	0.563104	0.649463	0.0902208	0.648991	0.369288	0.512614	0.984592	0.302724	0.204458	0.850448	0.989545	0.750941	0.446432	0.081728	0.611643	0.54503	0.521394	0.9701	0.638194	0.70156	0.61353	0.00285027	0.373913	0.0570238	0.167723	0.633332	0.313529	0.251953	0.777431
Galactose	0.742842	0.958202	0.560163	0.0826005	0.903987	0.932032	0.363038	0.884526	0.0566157	0.549862	0.568824	0.0214803	0.555035	0.341617	0.674567	0.09487	0.519229	0.438021	0.239135	0.068883	0.553583	0.937517	0.00607698	0.0786162	0.123589	0.964689	0.654503	0.260614	0.15318	0.494275	0.732492	0.871457	0.23823	0.0334616	0.146427	0.541149	0.397543	0.575992	0.782703	0.93007	0.904756	0.380063	0.0677779	0.00930543	0.0864966	0.137186	0.092638	0.341982	0.56734
Total sugars	0.119031	0.747102	0.32529	0.323613	0.705371	0.195008	0.943587	0.709118	0.37221	0.541791	0.988022	0.142517	0.964568	0.258942	0.51906	0.321959	0.0034384	0.00690296	0.00563702	0.819242	0.471387	0.564448	0.102361	0.462791	0.31699	0.552114	0.970315	0.185067	0.174642	0.741043	0.942629	0.576963	0.387733	0.0528048	0.474397	0.616699	0.473174	0.866563	0.671017	0.48885	0.561666	0.000655723	0.363849	0.0474653	0.179442	0.701549	0.341817	0.284316	0.948609
Sugar:GSLs	0.0937617	0.704731	0.639165	0.780531	0.59433	0.00258163	0.83206	0.288379	0.394514	0.201384	0.126644	0.754975	0.970039	0.219136	0.322922	0.261692	0.0152499	0.00124406	0.00821089	0.932066	0.385136	0.411984	0.0808796	0.157862	0.408057	0.978131	0.953473	0.0831741	0.19891	0.30195	0.970582	0.0266627	0.379167	0.00577434	0.235796	0.734193	0.498868	0.368272	0.79267	0.0100174	0.441142	< 0.0001	0.616347	0.0428346	0.376373	0.871107	0.674119	0.293057	0.42898
[truncated: 8 more columns]

## Sheet: Correlation tests 1%
Variables	Depth of colour_A	Serration_A	Size_A	Uniformity of size_A	Uniformity of shape_A	Discolouration_A	Pungency_O	Sulfur_O	Green_O	Stalky_O	Earthy_O	Peppery_O	Sweet_O	Mustard_O	Initial heat_M	Crisp_M	Tough_M	Moistness_M	Salivating_M	Drying_M	Tingly_M	Warming_M	Sweet_T	Sour_T	Bitter_T	Savoury_T	Green_F	Stalky_F	Peppery_F	Mustard_F	Sulfur_F	Earthy_F	Bitter_AE	Sweet_AE	Sour_AE	Savoury_AE	Peppery_AE	Mustard_AE	Green_AE	Earthy_AE	Warming_AE	Dry matter %	Crop Cycle	Avg. Temp. C	Max temp. week	Min temp. week	Avg. temp. week	Glucoraphanin	Glucoerucin
Depth of colour_A	1	0.348786	0.394539	0.164215	0.212008	0.207276	0.391048	0.407907	-0.192607	0.265488	-0.0917143	0.127926	-0.221469	0.428526	0.285961	0.371216	0.397588	-0.235141	-0.0243543	0.201283	0.168425	0.156487	-0.337682	0.140205	0.361293	0.0116289	-0.0863072	0.458153	0.103436	0.267372	0.415976	-0.064678	0.400317	-0.264584	0.105818	-0.0843151	0.109831	0.312047	-0.0137454	-0.0121025	0.177842	0.398698	0.151678	0.00900392	0.0641619	-0.0585758	-0.0590506	0.0315475	-0.206368
Serration_A	0.348786	1	0.159085	-0.13403	0.159273	0.102248	0.284861	0.273146	-0.222433	0.165219	0.0428434	0.199346	-0.146584	0.203494	0.211032	0.345718	0.142115	-0.111208	0.0719696	0.182875	0.184832	0.162896	-0.204721	-0.001653	0.12787	0.141799	-0.140277	0.291134	0.174107	0.209185	0.230022	0.0445835	0.249195	-0.131561	0.00475163	0.0948559	0.19578	0.225953	-0.102635	0.147798	0.189613	-0.0885916	-0.059933	-0.0145709	0.0871157	-0.00982234	0.011956	0.137075	-0.347435
Size_A	0.394539	0.159085	1	0.376307	0.32278	-0.067808	0.454733	0.300441	-0.346495	-0.109243	-0.220683	-0.23232	0.128382	0.359595	0.193683	0.433245	0.478679	0.0880812	-0.0598043	0.194251	0.0897244	0.0888221	-0.181235	0.0221298	0.185129	-0.0352297	-0.156749	0.0199145	-0.0956234	0.260121	0.263394	-0.0522295	0.197243	-0.0469023	0.0191718	-0.104186	-0.0443102	0.304803	0.0711969	0.00611257	0.103941	0.0599954	-0.0747122	0.296305	0.323985	0.224716	0.316516	-0.105545	-0.341263
Uniformity of size_A	0.164215	-0.13403	0.376307	1	0.647547	-0.0052333	0.351646	0.122803	-0.340863	-0.323826	-0.269275	-0.512744	0.28007	0.11354	0.0578534	0.387186	0.130461	0.161405	-0.227392	0.0155052	-0.0564817	-0.0720059	0.162404	-0.261406	-0.160418	-0.202196	-0.176823	-0.137396	-0.327518	0.115918	0.0590966	-0.20318	-0.0839501	0.194325	-0.113565	-0.182432	-0.250192	0.0996988	-0.0151906	-0.177893	-0.0775856	-0.0524751	-0.074129	0.360591	0.395565	0.279093	0.403856	-0.22834	-0.515517
Uniformity of shape_A	0.212008	0.159273	0.32278	0.647547	1	-0.0369614	0.354774	0.143494	-0.0570516	0.0283061	0.0205198	-0.109742	0.180289	0.195371	0.114018	0.124341	0.0374462	0.0821125	-0.000225971	0.208123	0.0261577	0.0455386	-0.0359235	-0.112564	0.0517494	0.239511	0.126901	0.195052	0.0184546	0.173321	0.171749	-0.0470823	0.115164	0.0741301	0.0254889	0.211246	-0.0146741	0.16885	0.180007	0.00641754	0.0466755	-0.0226541	0.0616223	0.228092	0.303235	0.098623	0.242451	-0.108763	-0.349795
Discolouration_A	0.207276	0.102248	-0.067808	-0.0052333	-0.0369614	1	-0.188385	-0.196511	0.241754	0.102461	0.333884	-0.13121	-0.184771	-0.127355	-0.286659	-0.0773339	0.334993	-0.439209	-0.327002	0.0243702	-0.221612	-0.250846	-0.067217	-0.120917	-0.175956	-0.127275	0.393073	0.226994	-0.216747	-0.314151	-0.245871	0.367283	-0.145893	0.0851543	-0.104788	-0.0887358	-0.199612	-0.282132	0.363593	0.425093	-0.25471	0.27363	-0.00191997	0.0237216	-0.0859322	-0.165038	-0.115889	0.116506	-0.0921901
Pungency_O	0.391048	0.284861	0.454733	0.351646	0.354774	-0.188385	1	0.831195	-0.517316	0.153524	-0.185026	0.271398	0.138582	0.71244	0.526902	0.530896	0.141561	0.125252	0.37576	0.448763	0.382732	0.446502	-0.0513432	0.114659	0.390718	0.417789	-0.48357	0.213746	0.291964	0.645199	0.671354	-0.148444	0.416955	-0.122679	0.1657	0.378163	0.322348	0.64311	-0.2018	-0.0881086	0.455541	-0.0194217	-0.0386202	0.390847	0.305576	0.408753	0.368429	-0.154139	-0.299074
Sulfur_O	0.407907	0.273146	0.300441	0.122803	0.143494	-0.196511	0.831195	1	-0.445921	0.281065	-0.046121	0.502486	-0.0249673	0.68865	0.721663	0.459823	0.177693	0.0097151	0.545767	0.294693	0.623588	0.635129	-0.0356625	0.251627	0.594367	0.388541	-0.506791	0.273271	0.475022	0.699512	0.849948	0.0425334	0.625195	-0.146899	0.298021	0.340953	0.539509	0.706841	-0.364256	0.0613145	0.642199	0.161244	0.15156	0.15487	0.0902825	0.208787	0.15156	-0.0825984	-0.134855
Green_O	-0.192607	-0.222433	-0.346495	-0.340863	-0.0570516	0.241754	-0.517316	-0.445921	1	0.245785	0.461799	0.072134	-0.0916672	-0.443199	-0.278444	-0.510039	-0.101017	-0.0954677	0.029986	-0.0268629	-0.159322	-0.153144	-0.180677	0.278182	0.0649246	0.143499	0.795009	0.227827	0.0921089	-0.356612	-0.24357	0.376227	0.00641159	-0.109259	0.198369	0.126142	0.0131824	-0.331408	0.580505	0.319209	-0.21489	0.169963	0.0633245	-0.288411	-0.305668	-0.426714	-0.339849	0.176154	0.458967
Stalky_O	0.265488	0.165219	-0.109243	-0.323826	0.0283061	0.102461	0.153524	0.281065	0.245785	1	0.275965	0.275012	-0.307484	0.156195	0.176495	-0.099334	0.266364	-0.450232	0.190493	0.40999	0.118806	0.197926	-0.15974	-0.00270739	0.311154	0.455943	0.24621	0.82571	0.222833	0.121258	0.278319	0.306089	0.319846	-0.0846721	-0.0281381	0.470362	0.204512	0.141276	0.194046	0.360089	0.238763	0.477906	0.178254	-0.198009	-0.295196	-0.242952	-0.292827	-0.00482165	0.077641
Earthy_O	-0.0917143	0.0428434	-0.220683	-0.269275	0.0205198	0.333884	-0.185026	-0.046121	0.461799	0.275965	1	0.167381	-0.218969	-0.146479	-0.229753	-0.425382	-0.0648254	-0.152682	0.153468	0.102729	-0.112018	-0.126444	0.0480641	0.223341	0.000571154	0.427503	0.452887	0.278605	0.107173	-0.20819	-0.0208736	0.799591	-0.0912442	0.233528	0.179403	0.401806	0.0123304	-0.24359	0.370324	0.766737	-0.15218	0.128847	0.0760551	-0.126887	-0.341202	-0.365971	-0.231637	0.182812	0.412514
Peppery_O	0.127926	0.199346	-0.23232	-0.512744	-0.109742	-0.13121	0.271398	0.502486	0.072134	0.275012	0.167381	1	-0.304132	0.482249	0.501051	-0.105641	-0.239644	-0.12992	0.669672	0.233518	0.601488	0.60158	-0.306874	0.470963	0.633673	0.39385	-0.181749	0.22876	0.827506	0.494676	0.592991	0.0488147	0.581397	-0.436393	0.482107	0.293275	0.746121	0.495062	-0.260715	0.0291732	0.604992	0.0893632	0.24945	-0.228223	-0.203288	-0.131144	-0.227914	0.231791	0.363963
Sweet_O	-0.221469	-0.146584	0.128382	0.28007	0.180289	-0.184771	0.138582	-0.0249673	-0.0916672	-0.307484	-0.218969	-0.304132	1	0.0543354	-0.0615471	0.270612	-0.199706	0.473047	-0.0932303	0.0248148	-0.140952	-0.0623277	0.361526	-0.0674793	-0.208829	0.0822896	-0.014896	-0.289659	-0.240256	0.0162704	-0.188194	-0.0102888	-0.218248	0.379627	0.0241489	0.0843009	-0.194858	0.00413786	0.0988002	-0.00902329	-0.0892996	-0.337615	-0.196767	0.498066	0.408341	0.515096	0.46294	-0.542715	-0.221843
Mustard_O	0.428526	0.203494	0.359595	0.11354	0.195371	-0.127355	0.71244	0.68865	-0.443199	0.156195	-0.146479	0.482249	0.0543354	1	0.588351	0.545857	-0.0424053	0.0197456	0.470218	0.577851	0.536231	0.591518	-0.181584	0.406623	0.545856	0.228051	-0.402319	0.288227	0.534224	0.793968	0.665835	-0.0770794	0.504757	-0.199242	0.44201	0.089635	0.527429	0.777811	-0.193529	-0.0276372	0.642915	0.0873444	-0.0909617	0.397736	0.397842	0.415146	0.393191	-0.0833908	-0.0203347
Initial heat_M	0.285961	0.211032	0.193683	0.0578534	0.114018	-0.286659	0.526902	0.721663	-0.278444	0.176495	-0.229753	0.501051	-0.0615471	0.588351	1	0.268699	0.0865635	-0.0863907	0.724238	0.314274	0.930466	0.92222	-0.23598	0.433483	0.83012	0.239175	-0.496549	0.119599	0.697732	0.870545	0.880667	-0.0802627	0.851287	-0.404354	0.542198	0.149185	0.785104	0.883062	-0.408181	-0.127429	0.912963	0.206837	0.299151	-0.108783	-0.0461773	0.0835578	-0.0497292	-0.0765217	-0.134616
Crisp_M	0.371216	0.345718	0.433245	0.387186	0.124341	-0.0773339	0.530896	0.459823	-0.510039	-0.099334	-0.425382	-0.105641	0.270612	0.545857	0.268699	1	0.0629068	0.332677	-0.0187553	0.215373	0.141326	0.164793	-0.00412428	-0.0196471	0.0930775	-0.235946	-0.303292	0.0895582	-0.0657516	0.407822	0.275464	-0.262506	0.159141	0.019409	-0.0240255	-0.257184	0.0273645	0.395437	-0.0662864	-0.17653	0.197586	-0.201956	-0.255963	0.5265	0.596149	0.558438	0.616941	-0.193925	-0.367359
Tough_M	0.397588	0.142115	0.478679	0.130461	0.0374462	0.334993	0.141561	0.177693	-0.101017	0.266364	-0.0648254	-0.239644	-0.199706	-0.0424053	0.0865635	0.0629068	1	-0.521794	-0.295968	-0.120729	-0.0474516	-0.0748102	-0.110673	-0.216807	0.0673035	0.0157873	-0.0138148	0.219133	-0.302029	-0.1335	0.125866	0.121682	0.145612	-0.0911283	-0.217991	-0.00166598	-0.17843	-0.0452602	-0.0444012	0.172527	-0.0778079	0.534948	0.175768	0.0243828	0.00675399	-0.17253	-0.0980047	-0.210317	-0.35547
Moistness_M	-0.235141	-0.111208	0.0880812	0.161405	0.0821125	-0.439209	0.125252	0.0097151	-0.0954677	-0.450232	-0.152682	-0.12992	0.473047	0.0197456	-0.0863907	0.332677	-0.521794	1	0.148841	-0.179793	-0.107362	-0.105955	0.287774	0.106764	-0.164492	-0.107335	-0.0683105	-0.439994	-0.079881	0.0376227	-0.139715	-0.272524	-0.224773	0.20168	0.0278463	-0.150517	-0.162549	-0.0181928	0.0555643	-0.302511	-0.11807	-0.676255	-0.259372	0.249651	0.328142	0.350103	0.402176	-0.203557	-0.0236338
Salivating_M	-0.0243543	0.0719696	-0.0598043	-0.227392	-0.000225971	-0.327002	0.37576	0.545767	0.029986	0.190493	0.153468	0.669672	-0.0932303	0.470218	0.724238	-0.0187553	-0.295968	0.148841	1	0.338199	0.771404	0.774141	-0.141314	0.576179	0.730477	0.490738	-0.211283	0.0944087	0.79744	0.705895	0.695402	0.0931518	0.67874	-0.309654	0.622567	0.39552	0.780287	0.69327	-0.119762	0.0242112	0.768094	-0.123308	0.179274	-0.164639	-0.189561	-0.025124	-0.119392	0.089785	0.292868
Drying_M	0.201283	0.182875	0.194251	0.0155052	0.208123	0.0243702	0.448763	0.294693	-0.0268629	0.40999	0.102729	0.233518	0.0248148	0.577851	0.314274	0.215373	-0.120729	-0.179793	0.338199	1	0.356281	0.498463	-0.39087	0.326836	0.41069	0.34808	0.0181087	0.584968	0.424801	0.578922	0.390502	0.150651	0.430135	-0.218884	0.426956	0.364049	0.454508	0.592605	0.307998	0.179265	0.526109	0.0932226	-0.106249	0.235329	0.0884946	0.289544	0.231432	0.168217	0.136263
Tingly_M	0.168425	0.184832	0.0897244	-0.0564817	0.0261577	-0.221612	0.382732	0.623588	-0.159322	0.118806	-0.112018	0.601488	-0.140952	0.536231	0.930466	0.141326	-0.0474516	-0.107362	0.771404	0.356281	1	0.971278	-0.278798	0.512931	0.838126	0.212524	-0.436786	0.0912444	0.819774	0.849983	0.827277	-0.0217812	0.845283	-0.39873	0.643912	0.123531	0.902541	0.863568	-0.376161	-0.0986391	0.959871	0.204086	0.249406	-0.196833	-0.137511	-0.0168996	-0.134329	0.0459621	0.00721251
Warming_M	0.156487	0.162896	0.0888221	-0.0720059	0.0455386	-0.250846	0.446502	0.635129	-0.153144	0.197926	-0.126444	0.60158	-0.0623277	0.591518	0.92222	0.164793	-0.0748102	-0.105955	0.774141	0.498463	0.971278	1	-0.276987	0.527577	0.844189	0.298922	-0.419709	0.175071	0.82604	0.884269	0.830329	-0.0273616	0.847907	-0.409525	0.655738	0.230295	0.915177	0.907429	-0.307205	-0.093034	0.978929	0.221399	0.231693	-0.106546	-0.0907395	0.0724905	-0.0614724	0.0263582	0.0349085
Sweet_T	-0.337682	-0.204721	-0.181235	0.162404	-0.0359235	-0.067217	-0.0513432	-0.0356625	-0.180677	-0.15974	0.0480641	-0.306874	0.361526	-0.181584	-0.23598	-0.00412428	-0.110673	0.287774	-0.141314	-0.39087	-0.278798	-0.276987	1	-0.354325	-0.483701	0.103517	-0.0371809	-0.330321	-0.336253	-0.254044	-0.277665	0.0428619	-0.505693	0.772217	-0.390214	0.139465	-0.339011	-0.27956	-0.0459486	0.0461523	-0.285689	-0.0592071	-0.207172	0.234795	0.143275	0.158107	0.1382	-0.401803	-0.122206
Sour_T	0.140205	-0.001653	0.0221298	-0.261406	-0.112564	-0.120917	0.114659	0.251627	0.278182	-0.00270739	0.223341	0.470963	-0.0674793	0.406623	0.433483	-0.0196471	-0.216807	0.106764	0.576179	0.326836	0.512931	0.527577	-0.354325	1	0.671264	0.231882	-0.00573637	0.128348	0.669532	0.524107	0.497998	0.18597	0.551467	-0.453974	0.825274	0.0589384	0.608802	0.527344	-0.00658131	0.0969981	0.481275	0.049625	-0.0477365	-0.0840226	-0.015373	-0.0929673	-0.0411381	0.0890156	0.419847
Bitter_T	0.361293	0.12787	0.185129	-0.160418	0.0517494	-0.175956	0.390718	0.594367	0.0649246	0.311154	0.000571154	0.633673	-0.208829	0.545856	0.83012	0.0930775	0.0673035	-0.164492	0.730477	0.41069	0.838126	0.844189	-0.483701	0.671264	1	0.371997	-0.235832	0.333016	0.825004	0.771478	0.859654	0.0730001	0.948271	-0.550631	0.705829	0.261375	0.856439	0.798122	-0.164852	0.020155	0.818291	0.24966	0.299788	-0.158132	-0.11621	-0.106689	-0.162905	0.0571656	0.136323
Savoury_T	0.0116289	0.141799	-0.0352297	-0.202196	0.239511	-0.127275	0.417789	0.388541	0.143499	0.455943	0.427503	0.39385	0.0822896	0.228051	0.239175	-0.235946	0.0157873	-0.107335	0.490738	0.34808	0.212524	0.298922	0.103517	0.231882	0.371997	1	0.0224463	0.369478	0.403962	0.26904	0.418182	0.346115	0.302264	0.00217493	0.224698	0.92819	0.36158	0.260915	0.0968953	0.328604	0.255491	0.109514	0.121645	0.089184	-0.0915355	-0.0624561	-0.0892174	-0.08178	0.191744
Green_F	-0.0863072	-0.140277	-0.156749	-0.176823	0.126901	0.393073	-0.48357	-0.506791	0.795009	0.24621	0.452887	-0.181749	-0.014896	-0.402319	-0.496549	-0.303292	-0.0138148	-0.0683105	-0.211283	0.0181087	-0.436786	-0.419709	-0.0371809	-0.00573637	-0.235832	0.0224463	1	0.32027	-0.220727	-0.506033	-0.450872	0.392622	-0.235486	0.177502	-0.0588218	0.0759388	-0.293007	-0.476216	0.824721	0.405426	-0.439276	0.0717374	-0.0554673	-0.098165	-0.143926	-0.266596	-0.145536	0.15815	0.367444
Stalky_F	0.458153	0.291134	0.0199145	-0.137396	0.195052	0.226994	0.213746	0.273271	0.227827	0.82571	0.278605	0.22876	-0.289659	0.288227	0.119599	0.0895582	0.219133	-0.439994	0.0944087	0.584968	0.0912444	0.175071	-0.330321	0.128348	0.333016	0.369478	0.32027	1	0.242084	0.196985	0.312702	0.362109	0.359037	-0.195615	0.116993	0.385464	0.225169	0.205544	0.306528	0.417915	0.21288	0.366794	0.0592305	0.0263657	-0.0515803	-0.109729	-0.0731677	0.103752	0.124527
Peppery_F	0.103436	0.174107	-0.0956234	-0.327518	0.0184546	-0.216747	0.291964	0.475022	0.0921089	0.222833	0.107173	0.827506	-0.240256	0.534224	0.697732	-0.0657516	-0.302029	-0.079881	0.79744	0.424801	0.819774	0.82604	-0.336253	0.669532	0.825004	0.403962	-0.220727	0.242084	1	0.764453	0.735233	0.0527401	0.746699	-0.420448	0.730069	0.279632	0.940372	0.752264	-0.208749	-0.00324074	0.816424	0.104473	0.136472	-0.21356	-0.169889	-0.0876582	-0.174999	0.174001	0.3374
Mustard_F	0.267372	0.209185	0.260121	0.115918	0.173321	-0.314151	0.645199	0.699512	-0.356612	0.121258	-0.20819	0.494676	0.0162704	0.793968	0.870545	0.407822	-0.1335	0.0376227	0.705895	0.578922	0.849983	0.884269	-0.254044	0.524107	0.771478	0.26904	-0.506033	0.196985	0.764453	1	0.855046	-0.0894906	0.748184	-0.35819	0.632463	0.157374	0.794888	0.971822	-0.310646	-0.110106	0.894581	0.0425478	0.0476138	0.109756	0.148055	0.292252	0.192897	-0.0380008	-0.0152331
Sulfur_F	0.415976	0.230022	0.263394	0.0590966	0.171749	-0.245871	0.671354	0.849948	-0.24357	0.278319	-0.0208736	0.592991	-0.188194	0.665835	0.880667	0.275464	0.125866	-0.139715	0.695402	0.390502	0.827277	0.830329	-0.277665	0.497998	0.859654	0.418182	-0.450872	0.312702	0.735233	0.855046	1	0.0510924	0.849975	-0.401167	0.556597	0.320377	0.780124	0.856869	-0.352367	0.0196432	0.810541	0.250452	0.273025	-0.00450947	0.00975326	0.0636921	0.0102856	0.0433144	0.00392298
Earthy_F	-0.064678	0.0445835	-0.0522295	-0.20318	-0.0470823	0.367283	-0.148444	0.0425334	0.376227	0.306089	0.799591	0.0488147	-0.0102888	-0.0770794	-0.0802627	-0.262506	0.121682	-0.272524	0.0931518	0.150651	-0.0217812	-0.0273616	0.0428619	0.18597	0.0730001	0.346115	0.392622	0.362109	0.0527401	-0.0894906	0.0510924	1	0.00911784	0.183046	0.256439	0.332144	0.0229083	-0.115429	0.330616	0.965116	-0.0525292	0.235057	0.119218	-0.0323924	-0.208779	-0.181253	-0.105676	-0.00283472	0.258949
Bitter_AE	0.400317	0.249195	0.197243	-0.0839501	0.115164	-0.145893	0.416955	0.625195	0.00641159	0.319846	-0.0912442	0.581397	-0.218248	0.504757	0.851287	0.159141	0.145612	-0.224773	0.67874	0.430135	0.845283	0.847907	-0.505693	0.551467	0.948271	0.302264	-0.235486	0.359037	0.746699	0.748184	0.849975	0.00911784	1	-0.555949	0.649845	0.244287	0.839609	0.81692	-0.144216	-0.0241444	0.827781	0.239089	0.325399	-0.170696	-0.0974729	-0.0757127	-0.137293	0.121279	0.0297539
Sweet_AE	-0.264584	-0.131561	-0.0469023	0.194325	0.0741301	0.0851543	-0.122679	-0.146899	-0.109259	-0.0846721	0.233528	-0.436393	0.379627	-0.199242	-0.404354	0.019409	-0.0911283	0.20168	-0.309654	-0.218884	-0.39873	-0.409525	0.772217	-0.453974	-0.550631	0.00217493	0.177502	-0.195615	-0.420448	-0.35819	-0.401167	0.183046	-0.555949	1	-0.385948	0.0917032	-0.408092	-0.373503	0.209632	0.225986	-0.379749	-0.068578	-0.315979	0.283887	0.0907268	0.163155	0.198991	-0.304369	-0.0878647
Sour_AE	0.105818	0.00475163	0.0191718	-0.113565	0.0254889	-0.104788	0.1657	0.298021	0.198369	-0.0281381	0.179403	0.482107	0.0241489	0.44201	0.542198	-0.0240255	-0.217991	0.0278463	0.622567	0.426956	0.643912	0.655738	-0.390214	0.825274	0.705829	0.224698	-0.0588218	0.116993	0.730069	0.632463	0.556597	0.256439	0.649845	-0.385948	1	0.113734	0.73402	0.649118	-0.00479183	0.172864	0.613016	0.0303436	0.0816284	-0.116183	-0.0573827	-0.0468222	-0.0308888	0.0795676	0.321205
Savoury_AE	-0.0843151	0.0948559	-0.104186	-0.182432	0.211246	-0.0887358	0.378163	0.340953	0.126142	0.470362	0.401806	0.293275	0.0843009	0.089635	0.149185	-0.257184	-0.00166598	-0.150517	0.39552	0.364049	0.123531	0.230295	0.139465	0.0589384	0.261375	0.92819	0.0759388	0.385464	0.279632	0.157374	0.320377	0.332144	0.244287	0.0917032	0.113734	1	0.295369	0.169948	0.179186	0.326616	0.186889	0.0737418	0.123429	0.0949633	-0.149722	-0.0130578	-0.0682692	-0.0115042	0.17059
Peppery_AE	0.109831	0.19578	-0.0443102	-0.250192	-0.0146741	-0.199612	0.322348	0.539509	0.0131824	0.204512	0.0123304	0.746121	-0.194858	0.527429	0.785104	0.0273645	-0.17843	-0.162549	0.780287	0.454508	0.902541	0.915177	-0.339011	0.608802	0.856439	0.36158	-0.293007	0.225169	0.940372	0.794888	0.780124	0.0229083	0.839609	-0.408092	0.73402	0.295369	1	0.825022	-0.225495	-0.0354166	0.896943	0.168301	0.171951	-0.179918	-0.163141	-0.0259441	-0.139127	0.176709	0.239907
Mustard_AE	0.312047	0.225953	0.304803	0.0996988	0.16885	-0.282132	0.64311	0.706841	-0.331408	0.141276	-0.24359	0.495062	0.00413786	0.777811	0.883062	0.395437	-0.0452602	-0.0181928	0.69327	0.592605	0.863568	0.907429	-0.27956	0.527344	0.798122	0.260915	-0.476216	0.205544	0.752264	0.971822	0.856869	-0.115429	0.81692	-0.373503	0.649118	0.169948	0.825022	1	-0.246607	-0.134624	0.913362	0.1065	0.0759495	0.0955418	0.139349	0.295938	0.184605	-0.0135455	-0.0338294
Green_AE	-0.0137454	-0.102635	0.0711969	-0.0151906	0.180007	0.363593	-0.2018	-0.364256	0.580505	0.194046	0.370324	-0.260715	0.0988002	-0.193529	-0.408181	-0.0662864	-0.0444012	0.0555643	-0.119762	0.307998	-0.376161	-0.307205	-0.0459486	-0.00658131	-0.164852	0.0968953	0.824721	0.306528	-0.208749	-0.310646	-0.352367	0.330616	-0.144216	0.209632	-0.00479183	0.179186	-0.225495	-0.246607	1	0.35682	-0.308358	-0.058797	-0.166542	0.129186	-0.0101295	0.0505001	0.0978163	0.174528	0.262209
Earthy_AE	-0.0121025	0.147798	0.00611257	-0.177893	0.00641754	0.425093	-0.0881086	0.0613145	0.319209	0.360089	0.766737	0.0291732	-0.00902329	-0.0276372	-0.127429	-0.17653	0.172527	-0.302511	0.0242112	0.179265	-0.0986391	-0.093034	0.0461523	0.0969981	0.020155	0.328604	0.405426	0.417915	-0.00324074	-0.110106	0.0196432	0.965116	-0.0241444	0.225986	0.172864	0.326616	-0.0354166	-0.134624	0.35682	1	-0.105009	0.226426	0.0639079	0.0366341	-0.135395	-0.134945	-0.0419514	0.0176785	0.168326
Warming_AE	0.177842	0.189613	0.103941	-0.0775856	0.0466755	-0.25471	0.455541	0.642199	-0.21489	0.238763	-0.15218	0.604992	-0.0892996	0.642915	0.912963	0.197586	-0.0778079	-0.11807	0.768094	0.526109	0.959871	0.978929	-0.285689	0.481275	0.818291	0.255491	-0.439276	0.21288	0.816424	0.894581	0.810541	-0.0525292	0.827781	-0.379749	0.613016	0.186889	0.896943	0.913362	-0.308358	-0.105009	1	0.195089	0.172145	-0.0926279	-0.0803834	0.113115	-0.0456578	0.00912259	0.0215998
Variables	Depth of colour_A	Serration_A	Size_A	Uniformity of size_A	Uniformity of shape_A	Discolouration_A	Pungency_O	Sulfur_O	Green_O	Stalky_O	Earthy_O	Peppery_O	Sweet_O	Mustard_O	Initial heat_M	Crisp_M	Tough_M	Moistness_M	Salivating_M	Drying_M	Tingly_M	Warming_M	Sweet_T	Sour_T	Bitter_T	Savoury_T	Green_F	Stalky_F	Peppery_F	Mustard_F	Sulfur_F	Earthy_F	Bitter_AE	Sweet_AE	Sour_AE	Savoury_AE	Peppery_AE	Mustard_AE	Green_AE	Earthy_AE	Warming_AE	Dry matter %	Crop Cycle	Avg. Temp. C	Max temp. week	Min temp. week	Avg. temp. week	Glucoraphanin	Glucoerucin
Dry matter %	0.398698	-0.0885916	0.0599954	-0.0524751	-0.0226541	0.27363	-0.0194217	0.161244	0.169963	0.477906	0.128847	0.0893632	-0.337615	0.0873444	0.206837	-0.201956	0.534948	-0.676255	-0.123308	0.0932226	0.204086	0.221399	-0.0592071	0.049625	0.24966	0.109514	0.0717374	0.366794	0.104473	0.0425478	0.250452	0.235057	0.239089	-0.068578	0.0303436	0.0737418	0.168301	0.1065	-0.058797	0.226426	0.195089	1	0.168397	-0.230849	-0.293955	-0.385303	-0.397767	-0.0472864	-0.0301883
Crop Cycle	0.151678	-0.059933	-0.0747122	-0.074129	0.0616223	-0.00191997	-0.0386202	0.15156	0.0633245	0.178254	0.0760551	0.24945	-0.196767	-0.0909617	0.299151	-0.255963	0.175768	-0.259372	0.179274	-0.106249	0.249406	0.231693	-0.207172	-0.0477365	0.299788	0.121645	-0.0554673	0.0592305	0.136472	0.0476138	0.273025	0.119218	0.325399	-0.315979	0.0816284	0.123429	0.171951	0.0759495	-0.166542	0.0639079	0.172145	0.168397	1	-0.410255	-0.4038	-0.300908	-0.418173	0.0976471	-0.0574048
Avg. Temp. C	0.00900392	-0.0145709	0.296305	0.360591	0.228092	0.0237216	0.390847	0.15487	-0.288411	-0.198009	-0.126887	-0.228223	0.498066	0.397736	-0.108783	0.5265	0.0243828	0.249651	-0.164639	0.235329	-0.196833	-0.106546	0.234795	-0.0840226	-0.158132	0.089184	-0.098165	0.0263657	-0.21356	0.109756	-0.00450947	-0.0323924	-0.170696	0.283887	-0.116183	0.0949633	-0.179918	0.0955418	0.129186	0.0366341	-0.0926279	-0.230849	-0.410255	1	0.861315	0.771298	0.873155	-0.343795	-0.111065
Max temp. week	0.0641619	0.0871157	0.323985	0.395565	0.303235	-0.0859322	0.305576	0.0902825	-0.305668	-0.295196	-0.341202	-0.203288	0.408341	0.397842	-0.0461773	0.596149	0.00675399	0.328142	-0.189561	0.0884946	-0.137511	-0.0907395	0.143275	-0.015373	-0.11621	-0.0915355	-0.143926	-0.0515803	-0.169889	0.148055	0.00975326	-0.208779	-0.0974729	0.0907268	-0.0573827	-0.149722	-0.163141	0.139349	-0.0101295	-0.135395	-0.0803834	-0.293955	-0.4038	0.861315	1	0.689914	0.869091	-0.305611	-0.258245
Min temp. week	-0.0585758	-0.00982234	0.224716	0.279093	0.098623	-0.165038	0.408753	0.208787	-0.426714	-0.242952	-0.365971	-0.131144	0.515096	0.415146	0.0835578	0.558438	-0.17253	0.350103	-0.025124	0.289544	-0.0168996	0.0724905	0.158107	-0.0929673	-0.106689	-0.0624561	-0.266596	-0.109729	-0.0876582	0.292252	0.0636921	-0.181253	-0.0757127	0.163155	-0.0468222	-0.0130578	-0.0259441	0.295938	0.0505001	-0.134945	0.113115	-0.385303	-0.300908	0.771298	0.689914	1	0.881222	-0.199761	-0.122227
Avg. temp. week	-0.0590506	0.011956	0.316516	0.403856	0.242451	-0.115889	0.368429	0.15156	-0.339849	-0.292827	-0.231637	-0.227914	0.46294	0.393191	-0.0497292	0.616941	-0.0980047	0.402176	-0.119392	0.231432	-0.134329	-0.0614724	0.1382	-0.0411381	-0.162905	-0.0892174	-0.145536	-0.0731677	-0.174999	0.192897	0.0102856	-0.105676	-0.137293	0.198991	-0.0308888	-0.0682692	-0.139127	0.184605	0.0978163	-0.0419514	-0.0456578	-0.397767	-0.418173	0.873155	0.869091	0.881222	1	-0.210064	-0.136223
Glucoraphanin	0.0315475	0.137075	-0.105545	-0.22834	-0.108763	0.116506	-0.154139	-0.0825984	0.176154	-0.00482165	0.182812	0.231791	-0.542715	-0.0833908	-0.0765217	-0.193925	-0.210317	-0.203557	0.089785	0.168217	0.0459621	0.0263582	-0.401803	0.0890156	0.0571656	-0.08178	0.15815	0.103752	0.174001	-0.0380008	0.0433144	-0.00283472	0.121279	-0.304369	0.0795676	-0.0115042	0.176709	-0.0135455	0.174528	0.0176785	0.00912259	-0.0472864	0.0976471	-0.343795	-0.305611	-0.199761	-0.210064	1	0.307932
Glucoerucin	-0.206368	-0.347435	-0.341263	-0.515517	-0.349795	-0.0921901	-0.299074	-0.134855	0.458967	0.077641	0.412514	0.363963	-0.221843	-0.0203347	-0.134616	-0.367359	-0.35547	-0.0236338	0.292868	0.136263	0.00721251	0.0349085	-0.122206	0.419847	0.136323	0.191744	0.367444	0.124527	0.3374	-0.0152331	0.00392298	0.258949	0.0297539	-0.0878647	0.321205	0.17059	0.239907	-0.0338294	0.262209	0.168326	0.0215998	-0.0301883	-0.0574048	-0.111065	-0.258245	-0.122227	-0.136223	0.307932	1
Glucosativin	0.318127	-0.0304106	0.465799	0.451455	0.416099	-0.114913	0.393055	0.0860797	-0.307837	-0.00411806	-0.438983	-0.294585	0.186133	0.25814	0.131584	0.301563	0.146203	0.0690774	-0.137681	0.352501	-0.0436425	0.0602911	-0.0293334	-0.167407	-0.00676574	0.00582576	-0.100572	0.111286	-0.139655	0.24077	0.0830038	-0.332109	0.0497736	-0.085887	-0.0953439	0.0221937	-0.118873	0.258091	0.128723	-0.268935	0.0506684	-0.00476506	0.0522481	0.285265	0.330109	0.340655	0.308642	-0.0562592	-0.273655
DMB	-0.333214	-0.245666	-0.121676	-0.102661	0.0264198	-0.0446661	-0.0190579	-0.130142	0.1349	0.079332	0.443939	0.0294056	-0.129462	-0.159881	-0.294686	-0.367094	-0.198181	0.0052381	0.180253	0.185727	-0.270255	-0.231189	-0.0689375	-0.0546959	-0.18449	0.322577	0.229762	0.014175	-0.0696961	-0.198849	-0.168134	0.210199	-0.210201	0.062578	-0.0520825	0.391009	-0.142196	-0.215445	0.342405	0.196271	-0.219855	-0.311692	0.0710571	-0.0922061	-0.311344	-0.0493971	-0.0408157	0.334893	0.427284
Total GSLs	0.101776	-0.124442	0.213533	0.1261	0.225512	-0.077039	0.182176	-0.0390629	-0.0334776	0.0385882	-0.0301058	-0.0571724	-0.163172	0.106893	-0.0607625	-0.0457106	-0.110582	-0.0307686	0.0499519	0.438831	-0.112772	-0.0195146	-0.234264	-0.0350081	-0.0232867	0.125725	0.139111	0.158457	-4.80172e-05	0.0984023	0.0222377	-0.13589	0.0173173	-0.184745	-0.000154965	0.187925	-0.0277121	0.112305	0.346782	-0.10038	-0.0324725	-0.148281	0.0987513	0.0300468	-0.0272955	0.145347	0.11647	0.541711	0.256888
Fructose	0.310201	0.0560005	0.159851	0.070838	-0.00490125	0.326749	-0.000400573	0.0601626	-0.124938	0.192592	0.114595	-0.119444	-0.0609542	0.18776	-0.165436	0.105312	0.423421	-0.514506	-0.45507	0.0574242	-0.152299	-0.135779	0.135751	-0.188489	-0.14995	-0.055726	0.0248446	0.29141	-0.195189	-0.129619	-0.0408603	0.193888	-0.139536	0.302933	-0.160426	-0.0384584	-0.115341	-0.0982228	-0.0464234	0.237836	-0.120028	0.621535	-0.0940685	0.246942	0.129923	-0.025762	0.0667451	-0.093607	-0.0770352
Glucose	0.201346	-0.0800761	0.133695	0.15381	-0.0726782	0.144754	0.00650508	0.0517903	-0.117013	0.0513703	-0.0351156	-0.224595	0.0234197	0.149425	-0.0682191	0.143885	0.400463	-0.332034	-0.359349	0.0113617	-0.0855636	-0.0673021	0.247246	-0.0673991	-0.132507	-0.0968385	0.00286292	0.151894	-0.186461	-0.0279457	0.00194254	0.0470269	-0.112511	0.253813	-0.0751619	-0.0895412	-0.0948399	-0.00555658	-0.069624	0.056764	-0.074765	0.439306	-0.1342	0.276598	0.202389	0.0706309	0.148577	-0.168613	0.0418858
Galactose	-0.0486094	-0.00776944	0.0862066	0.253114	0.0178808	-0.0126432	0.134231	0.0215277	-0.277036	0.0884717	-0.0843172	-0.331197	0.0873318	0.140279	-0.0621862	0.243853	0.0953311	-0.114591	-0.173185	0.264847	-0.0876511	-0.0116207	0.390443	-0.256353	-0.225333	-0.00656273	-0.066269	0.165612	-0.209396	0.101069	-0.0506395	-0.0239839	-0.173514	0.307558	-0.212817	0.0904033	-0.124926	0.0827635	0.0408688	0.013009	0.0177369	0.135622	-0.271686	0.371615	0.250064	0.217692	0.245465	-0.140174	-0.08464
Total sugars	0.228036	-0.0477763	0.145048	0.145546	-0.0560046	0.19035	0.0104899	0.0552593	-0.131708	0.0902606	-0.00222562	-0.214851	0.00658534	0.166186	-0.0953696	0.146039	0.414051	-0.384923	-0.393656	0.0338672	-0.106466	-0.0852701	0.238648	-0.108528	-0.14753	-0.0879747	0.00551662	0.194587	-0.19921	-0.0489616	-0.0106683	0.0825538	-0.127521	0.281254	-0.105748	-0.0740997	-0.10604	-0.0249051	-0.0629052	0.102336	-0.0858777	0.493936	-0.137023	0.2876	0.197058	0.0567663	0.140221	-0.157726	0.00955476
Sugar:GSLs	0.24465	0.056132	0.0694233	0.0412876	-0.0788281	0.425326	0.0314292	0.156418	-0.125723	0.187712	0.223563	-0.0462405	-0.00556793	0.180665	-0.145752	0.165244	0.348354	-0.452434	-0.377257	-0.0126367	-0.128214	-0.121172	0.254498	-0.207089	-0.122186	0.0040638	0.00864946	0.252658	-0.188729	-0.152135	-0.00546708	0.319887	-0.129819	0.392631	-0.174403	0.0503052	-0.100002	-0.132787	-0.0389507	0.368246	-0.113816	0.570736	-0.0758544	0.293592	0.130575	-0.0240498	0.0622768	-0.154927	-0.11685
Values in bold are different from 0 with a significance level alpha=0.01
p-values (Pearson):
Variables	Depth of colour_A	Serration_A	Size_A	Uniformity of size_A	Uniformity of shape_A	Discolouration_A	Pungency_O	Sulfur_O	Green_O	Stalky_O	Earthy_O	Peppery_O	Sweet_O	Mustard_O	Initial heat_M	Crisp_M	Tough_M	Moistness_M	Salivating_M	Drying_M	Tingly_M	Warming_M	Sweet_T	Sour_T	Bitter_T	Savoury_T	Green_F	Stalky_F	Peppery_F	Mustard_F	Sulfur_F	Earthy_F	Bitter_AE	Sweet_AE	Sour_AE	Savoury_AE	Peppery_AE	Mustard_AE	Green_AE	Earthy_AE	Warming_AE	Dry matter %	Crop Cycle	Avg. Temp. C	Max temp. week	Min temp. week	Avg. temp. week	Glucoraphanin	Glucoerucin
Depth of colour_A	0	0.0151156	0.00552107	0.264715	0.148004	0.157479	0.00599192	0.00400337	0.189667	0.0681892	0.535275	0.386214	0.130333	0.00237575	0.0488001	0.00938752	0.00513663	0.107657	0.869489	0.170107	0.25249	0.288165	0.0189113	0.341873	0.0116361	0.937473	0.559703	0.00105822	0.484167	0.0661828	0.00327642	0.662294	0.00481253	0.0691692	0.474104	0.568833	0.457404	0.0308366	0.926122	0.934932	0.226542	0.00734703	0.314292	0.951568	0.664829	0.692498	0.69013	0.831437	0.159347
Serration_A	0.0151156	0	0.280134	0.363762	0.27956	0.489226	0.0497139	0.0603233	0.128624	0.261763	0.772477	0.174341	0.320135	0.165366	0.149922	0.0160929	0.335271	0.451751	0.626891	0.213456	0.208512	0.268624	0.162776	0.991103	0.386423	0.336359	0.341623	0.0446873	0.236604	0.153605	0.115764	0.763497	0.0876313	0.372747	0.97443	0.521324	0.182336	0.122532	0.487578	0.316103	0.196774	0.567418	0.69236	0.921699	0.556018	0.947172	0.935718	0.352866	0.0155396
Size_A	0.00552107	0.280134	0	0.00838685	0.0252469	0.647001	0.00116611	0.0380005	0.0158406	0.459831	0.131738	0.11207	0.384509	0.0120638	0.187157	0.00209863	0.00057833	0.551631	0.686377	0.185842	0.544204	0.548276	0.21766	0.88132	0.207769	0.8121	0.287348	0.893127	0.517943	0.0741732	0.0704771	0.724419	0.179024	0.75158	0.897091	0.480988	0.764906	0.0351625	0.630605	0.96711	0.482023	0.698862	0.621682	0.0408625	0.0246757	0.124648	0.0283958	0.47525	0.0176079
Uniformity of size_A	0.264715	0.363762	0.00838685	0	< 0.0001	0.971839	0.0142504	0.405673	0.0177497	0.0247504	0.0642033	0.000194441	0.0538537	0.44226	0.696106	0.00655321	0.376794	0.273088	0.120106	0.916695	0.702976	0.626716	0.270091	0.0727042	0.276073	0.168139	0.229258	0.351729	0.0230638	0.432699	0.689901	0.166033	0.570514	0.185673	0.442158	0.214586	0.0863292	0.500179	0.91838	0.226407	0.600174	0.735142	0.624413	0.0118114	0.00538906	0.0547303	0.00441895	0.118526	0.000177023
Uniformity of shape_A	0.148004	0.27956	0.0252469	< 0.0001	0	0.803043	0.0133525	0.330555	0.700119	0.848542	0.889899	0.457771	0.220112	0.183269	0.440327	0.399771	0.800512	0.579008	0.998784	0.155752	0.859918	0.758582	0.808468	0.446218	0.726854	0.101088	0.390062	0.184	0.900922	0.238759	0.243113	0.750656	0.435716	0.616554	0.863465	0.1495	0.921146	0.251279	0.220847	0.96547	0.752743	0.883951	0.684135	0.118939	0.0361614	0.504838	0.0968442	0.46182	0.0148053
Discolouration_A	0.157479	0.489226	0.647001	0.971839	0.803043	0	0.199745	0.180676	0.0978383	0.488316	0.0203825	0.374036	0.208664	0.388355	0.0482281	0.60136	0.0199434	0.00178959	0.0232937	0.869404	0.130079	0.0854835	0.649878	0.412977	0.231586	0.388655	0.00571471	0.120774	0.138943	0.0296666	0.0920829	0.0102294	0.322449	0.564979	0.478442	0.548667	0.173755	0.0520392	0.0110774	0.00259726	0.0806179	0.0722912	0.989896	0.872851	0.561417	0.262295	0.432815	0.430352	0.53315
Pungency_O	0.00599192	0.0497139	0.00116611	0.0142504	0.0133525	0.199745	0	< 0.0001	0.000166492	0.297504	0.208025	0.062052	0.347545	< 0.0001	0.000119382	0.000103625	0.337178	0.396302	0.00848986	0.00137818	0.00725687	0.00146707	0.728916	0.437747	0.00603825	0.00313007	0.000497967	0.144631	0.0440543	< 0.0001	< 0.0001	0.313966	0.0031967	0.406152	0.260359	0.00804586	0.0254541	< 0.0001	0.16899	0.551507	0.00113978	0.900419	0.798861	0.0060202	0.0346781	0.00392098	0.00997758	0.29555	0.0389275
Sulfur_O	0.00400337	0.0603233	0.0380005	0.405673	0.330555	0.180676	< 0.0001	0	0.00149072	0.0529711	0.755589	0.000273265	0.866233	< 0.0001	< 0.0001	0.00100886	0.226937	0.947748	< 0.0001	0.0420253	< 0.0001	< 0.0001	0.809834	0.0844824	< 0.0001	0.0063513	0.00023721	0.0602012	0.000645851	< 0.0001	< 0.0001	0.77408	< 0.0001	0.319087	0.0396539	0.0177177	< 0.0001	< 0.0001	0.0109207	0.67888	< 0.0001	0.295726	0.314673	0.293239	0.541692	0.154407	0.303802	0.576756	0.36079
Green_O	0.189667	0.128624	0.0158406	0.0177497	0.700119	0.0978383	0.000166492	0.00149072	0	0.0922	0.000953139	0.626102	0.535485	0.00160608	0.0553203	0.000212917	0.494502	0.518628	0.839668	0.856181	0.27941	0.298717	0.219104	0.0555588	0.661084	0.330537	< 0.0001	0.119379	0.533512	0.0128481	0.0952657	0.008402	0.965502	0.459764	0.176507	0.392927	0.92914	0.0213925	< 0.0001	0.0270039	0.142444	0.270027	0.675883	0.0468157	0.034621	0.00249045	0.0181134	0.231052	0.0010339
Stalky_O	0.0681892	0.261763	0.459831	0.0247504	0.848542	0.488316	0.297504	0.0529711	0.0922	0	0.0576182	0.0585218	0.0335065	0.289078	0.230136	0.501756	0.0672505	0.00132303	0.194666	0.00380331	0.421242	0.177495	0.278135	0.985429	0.031345	0.00112687	0.0916213	< 0.0001	0.127921	0.41165	0.055434	0.0343596	0.0266831	0.567192	0.849431	0.000742108	0.163216	0.338163	0.186318	0.0119382	0.10219	0.00103508	0.235929	0.177309	0.0416592	0.0961356	0.043404	0.974053	0.599913
Earthy_O	0.535275	0.772477	0.131738	0.0642033	0.889899	0.0203825	0.208025	0.755589	0.000953139	0.0576182	0	0.255486	0.134841	0.320487	0.116202	0.00257792	0.661571	0.300192	0.297682	0.487177	0.448439	0.391787	0.745629	0.127033	0.996926	0.00243994	0.00122834	0.0551733	0.468429	0.155614	0.888013	< 0.0001	0.537378	0.110165	0.222425	0.00464333	0.933709	0.0952387	0.00957305	< 0.0001	0.301803	0.404533	0.615412	0.390117	0.0176293	0.0105242	0.113159	0.213615	0.00357271
Peppery_O	0.386214	0.174341	0.11207	0.000194441	0.457771	0.374036	0.062052	0.000273265	0.626102	0.0585218	0.255486	0	0.035587	0.000518623	0.000286342	0.474849	0.100893	0.37879	< 0.0001	0.110179	< 0.0001	< 0.0001	0.0338774	0.00072901	< 0.0001	0.00561136	0.216335	0.117832	< 0.0001	0.000351573	< 0.0001	0.741793	< 0.0001	0.00193006	0.000520875	0.04307	< 0.0001	0.000347277	0.0734915	0.843959	< 0.0001	0.564034	0.094557	0.118721	0.165804	0.37428	0.119234	0.112911	0.0109898
Sweet_O	0.130333	0.320135	0.384509	0.0538537	0.220112	0.208664	0.347545	0.866233	0.535485	0.0335065	0.134841	0.035587	0	0.713772	0.677728	0.0628412	0.17355	0.000685175	0.52852	0.867043	0.339284	0.673867	0.0115785	0.648601	0.154321	0.578187	0.919957	0.0458297	0.0999996	0.9126	0.200209	0.944667	0.136161	0.00778528	0.87058	0.568899	0.184445	0.977732	0.504069	0.951464	0.546119	0.0250082	0.189969	0.000315378	0.00396092	0.00017957	0.000922218	< 0.0001	0.129668
Mustard_O	0.00237575	0.165366	0.0120638	0.44226	0.183269	0.388355	< 0.0001	< 0.0001	0.00160608	0.289078	0.320487	0.000518623	0.713772	0	< 0.0001	< 0.0001	0.774742	0.894029	0.000745279	< 0.0001	< 0.0001	< 0.0001	0.216761	0.00413121	< 0.0001	0.119006	0.00458633	0.0469622	< 0.0001	< 0.0001	< 0.0001	0.602561	0.000253671	0.174573	0.00165891	0.544607	0.000117182	< 0.0001	0.187514	0.85208	< 0.0001	0.572906	0.547705	0.00511859	0.00510563	0.00334545	0.00569892	0.573093	0.890886
Initial heat_M	0.0488001	0.149922	0.187157	0.696106	0.440327	0.0482281	0.000119382	< 0.0001	0.0553203	0.230136	0.116202	0.000286342	0.677728	< 0.0001	0	0.0647972	0.558534	0.559322	< 0.0001	0.0295996	< 0.0001	< 0.0001	0.106372	0.00208542	< 0.0001	0.101582	0.000331139	0.418127	< 0.0001	< 0.0001	< 0.0001	0.587616	< 0.0001	0.00436592	< 0.0001	0.311531	< 0.0001	< 0.0001	0.00397646	0.388079	< 0.0001	0.17794	0.0434234	0.461734	0.7553	0.572322	0.737128	0.605197	0.361651
Crisp_M	0.00938752	0.0160929	0.00209863	0.00655321	0.399771	0.60136	0.000103625	0.00100886	0.000212917	0.501756	0.00257792	0.474849	0.0628412	< 0.0001	0.0647972	0	0.671009	0.0208695	0.899315	0.141527	0.337988	0.263015	0.977805	0.894554	0.529199	0.106424	0.036125	0.544953	0.657033	0.00401169	0.058091	0.0714645	0.279963	0.895825	0.871235	0.0776184	0.853524	0.00540541	0.654418	0.230041	0.178256	0.188626	0.0859821	0.000121081	< 0.0001	< 0.0001	< 0.0001	0.186597	0.0102124
Tough_M	0.00513663	0.335271	0.00057833	0.376794	0.800512	0.0199434	0.337178	0.226937	0.494502	0.0672505	0.661571	0.100893	0.17355	0.774742	0.558534	0.671009	0	0.000142708	0.041103	0.413709	0.748764	0.613315	0.453942	0.138832	0.649457	0.915185	0.92575	0.13454	0.0369459	0.365681	0.393974	0.410004	0.323393	0.537897	0.136634	0.991034	0.224984	0.760014	0.764437	0.24095	0.599126	0.000183221	0.242634	0.869337	0.963661	0.240942	0.507525	0.151341	0.0131597
Moistness_M	0.107657	0.451751	0.551631	0.273088	0.579008	0.00178959	0.396302	0.947748	0.518628	0.00132303	0.300192	0.37879	0.000685175	0.894029	0.559322	0.0208695	0.000142708	0	0.312661	0.221404	0.467639	0.473528	0.0473251	0.47014	0.2639	0.467752	0.644559	0.00175207	0.589399	0.799591	0.34358	0.0609334	0.12455	0.169248	0.850974	0.307181	0.269659	0.90232	0.707584	0.0366306	0.424145	< 0.0001	0.0817435	0.0870338	0.0227887	0.0147116	0.00460218	0.165232	0.873317
Salivating_M	0.869489	0.626891	0.686377	0.120106	0.998784	0.0232937	0.00848986	< 0.0001	0.839668	0.194666	0.297682	< 0.0001	0.52852	0.000745279	< 0.0001	0.899315	0.041103	0.312661	0	0.0187183	< 0.0001	< 0.0001	0.33803	< 0.0001	< 0.0001	0.000398305	0.149427	0.523299	< 0.0001	< 0.0001	< 0.0001	0.528869	< 0.0001	0.0322143	< 0.0001	0.0053947	< 0.0001	< 0.0001	0.417486	0.870249	< 0.0001	0.425199	0.233214	0.263467	0.196899	0.865402	0.418937	0.543931	0.0433736
Drying_M	0.170107	0.213456	0.185842	0.916695	0.155752	0.869404	0.00137818	0.0420253	0.856181	0.00380331	0.487177	0.110179	0.867043	< 0.0001	0.0295996	0.141527	0.413709	0.221404	0.0187183	0	0.0129377	0.000311373	0.00601693	0.0233679	0.00373807	0.0153359	0.902769	< 0.0001	0.00261685	< 0.0001	0.00606869	0.306744	0.00227781	0.134995	0.00247485	0.0109696	0.00117355	< 0.0001	0.0331964	0.222786	0.000122756	0.547254	0.482196	0.107369	0.549758	0.04592	0.113486	0.253084	0.355752
Tingly_M	0.25249	0.208512	0.544204	0.702976	0.859918	0.130079	0.00725687	< 0.0001	0.27941	0.421242	0.448439	< 0.0001	0.339284	< 0.0001	< 0.0001	0.337988	0.748764	0.467639	< 0.0001	0.0129377	0	< 0.0001	0.054998	0.000193221	< 0.0001	0.146996	0.00190987	0.537376	< 0.0001	< 0.0001	< 0.0001	0.883176	< 0.0001	0.0049987	< 0.0001	0.402874	< 0.0001	< 0.0001	0.00841437	0.504767	< 0.0001	0.183908	0.0946165	0.179948	0.351322	0.909234	0.362685	0.756405	0.961196
Warming_M	0.288165	0.268624	0.548276	0.626716	0.758582	0.0854835	0.00146707	< 0.0001	0.298717	0.177495	0.391787	< 0.0001	0.673867	< 0.0001	< 0.0001	0.263015	0.613315	0.473528	< 0.0001	0.000311373	< 0.0001	0	0.0566614	0.000116575	< 0.0001	0.0390315	0.00298141	0.233978	< 0.0001	< 0.0001	< 0.0001	0.853539	< 0.0001	0.00384718	< 0.0001	0.115321	< 0.0001	< 0.0001	0.0336758	0.529392	< 0.0001	0.148652	0.1213	0.47105	0.53964	0.624392	0.678098	0.858855	0.813782
Sweet_T	0.0189113	0.162776	0.21766	0.270091	0.808468	0.649878	0.728916	0.809834	0.219104	0.278135	0.745629	0.0338774	0.0115785	0.216761	0.106372	0.977805	0.453942	0.0473251	0.33803	0.00601693	0.054998	0.0566614	0	0.0134783	0.00049597	0.483825	0.801897	0.0218488	0.0194539	0.0814413	0.0560335	0.772381	0.000245972	< 0.0001	0.00610951	0.344453	0.0184184	0.0543102	0.756475	0.755428	0.0490245	0.702636	0.167132	0.108191	0.331301	0.283139	0.34889	0.00464367	0.407977
Sour_T	0.341873	0.991103	0.88132	0.0727042	0.446218	0.412977	0.437747	0.0844824	0.0555588	0.985429	0.127033	0.00072901	0.648601	0.00413121	0.00208542	0.894554	0.138832	0.47014	< 0.0001	0.0233679	0.000193221	0.000116575	0.0134783	0	< 0.0001	0.112766	0.969133	0.384638	< 0.0001	0.000131672	0.000316075	0.205674	< 0.0001	0.00119134	< 0.0001	0.690689	< 0.0001	0.000117536	0.964589	0.511916	0.000534336	0.749048	0.752736	0.57018	0.917403	0.529689	0.781306	0.547402	0.00297102
Bitter_T	0.0116361	0.386423	0.207769	0.276073	0.726854	0.231586	0.00603825	< 0.0001	0.661084	0.031345	0.996926	< 0.0001	0.154321	< 0.0001	< 0.0001	0.529199	0.649457	0.2639	< 0.0001	0.00373807	< 0.0001	< 0.0001	0.00049597	< 0.0001	0	0.00922756	0.106598	0.0207318	< 0.0001	< 0.0001	< 0.0001	0.621951	< 0.0001	< 0.0001	< 0.0001	0.0727389	< 0.0001	< 0.0001	0.262839	0.891844	< 0.0001	0.102179	0.0429574	0.283062	0.43153	0.470454	0.268599	0.699548	0.355539
Savoury_T	0.937473	0.336359	0.8121	0.168139	0.101088	0.388655	0.00313007	0.0063513	0.330537	0.00112687	0.00243994	0.00561136	0.578187	0.119006	0.101582	0.106424	0.915185	0.467752	0.000398305	0.0153359	0.146996	0.0390315	0.483825	0.112766	0.00922756	0	0.879635	0.00975178	0.00440762	0.0644449	0.00309913	0.0159635	0.0367922	0.988295	0.124679	< 0.0001	0.0115652	0.0732624	0.512365	0.0225865	0.0796617	0.479161	0.420631	0.546641	0.536074	0.673234	0.54649	0.580551	0.191696
Green_F	0.559703	0.341623	0.287348	0.229258	0.390062	0.00571471	0.000497967	0.00023721	< 0.0001	0.0916213	0.00122834	0.216335	0.919957	0.00458633	0.000331139	0.036125	0.92575	0.644559	0.149427	0.902769	0.00190987	0.00298141	0.801897	0.969133	0.106598	0.879635	0	0.0264714	0.131658	0.000243225	0.00129963	0.00577554	0.107128	0.227444	0.691271	0.607956	0.0432693	0.000623054	< 0.0001	0.00425356	0.00178632	0.643544	0.71427	0.506827	0.329084	0.0670038	0.323647	0.283008	0.0101937
Stalky_F	0.00105822	0.0446873	0.893127	0.351729	0.184	0.120774	0.144631	0.0602012	0.119379	< 0.0001	0.0551733	0.117832	0.0458297	0.0469622	0.418127	0.544953	0.13454	0.00175207	0.523299	< 0.0001	0.537376	0.233978	0.0218488	0.384638	0.0207318	0.00975178	0.0264714	0	0.0973664	0.179605	0.0304688	0.0114352	0.0122074	0.182712	0.428412	0.00681802	0.12387	0.161055	0.0340894	0.00312016	0.146304	0.0143244	0.695791	0.858815	0.727712	0.457825	0.621149	0.482825	0.399062
Peppery_F	0.484167	0.236604	0.517943	0.0230638	0.900922	0.138943	0.0440543	0.000645851	0.533512	0.127921	0.468429	< 0.0001	0.0999996	< 0.0001	< 0.0001	0.657033	0.0369459	0.589399	< 0.0001	0.00261685	< 0.0001	< 0.0001	0.0194539	< 0.0001	< 0.0001	0.00440762	0.131658	0.0973664	0	< 0.0001	< 0.0001	0.721833	< 0.0001	0.00292589	< 0.0001	0.0542455	< 0.0001	< 0.0001	0.154483	0.982559	< 0.0001	0.499742	0.365801	0.144989	0.248331	0.553551	0.234174	0.236894	0.0190173
Mustard_F	0.0661828	0.153605	0.0741732	0.432699	0.238759	0.0296666	< 0.0001	< 0.0001	0.0128481	0.41165	0.155614	0.000351573	0.9126	< 0.0001	< 0.0001	0.00401169	0.365681	0.799591	< 0.0001	< 0.0001	< 0.0001	< 0.0001	0.0814413	0.000131672	< 0.0001	0.0644449	0.000243225	0.179605	< 0.0001	0	< 0.0001	0.545258	< 0.0001	0.0124279	< 0.0001	0.285406	< 0.0001	< 0.0001	0.0316373	0.456274	< 0.0001	0.783908	0.753351	0.457716	0.315252	0.0438363	0.188988	0.797619	0.918152
Sulfur_F	0.00327642	0.115764	0.0704771	0.689901	0.243113	0.0920829	< 0.0001	< 0.0001	0.0952657	0.055434	0.888013	< 0.0001	0.200209	< 0.0001	< 0.0001	0.058091	0.393974	0.34358	< 0.0001	0.00606869	< 0.0001	< 0.0001	0.0560335	0.000316075	< 0.0001	0.00309913	0.00129963	0.0304688	< 0.0001	< 0.0001	0	0.73019	< 0.0001	0.00471531	< 0.0001	0.0264184	< 0.0001	< 0.0001	0.014039	0.894575	< 0.0001	0.10106	0.0663821	0.975733	0.947543	0.667139	0.944684	0.770044	0.978888
Earthy_F	0.662294	0.763497	0.724419	0.166033	0.750656	0.0102294	0.313966	0.77408	0.008402	0.0343596	< 0.0001	0.741793	0.944667	0.602561	0.587616	0.0714645	0.410004	0.0609334	0.528869	0.306744	0.883176	0.853539	0.772381	0.205674	0.621951	0.0159635	0.00577554	0.0114352	0.721833	0.545258	0.73019	0	0.950956	0.21302	0.0785128	0.0210878	0.877176	0.434653	0.021724	< 0.0001	0.722901	0.124559	0.43003	0.826991	0.154423	0.217614	0.474703	0.984744	0.0755335
Bitter_AE	0.00481253	0.0876313	0.179024	0.570514	0.435716	0.322449	0.0031967	< 0.0001	0.965502	0.0266831	0.537378	< 0.0001	0.136161	0.000253671	< 0.0001	0.279963	0.323393	0.12455	< 0.0001	0.00227781	< 0.0001	< 0.0001	0.000245972	< 0.0001	< 0.0001	0.0367922	0.107128	0.0122074	< 0.0001	< 0.0001	< 0.0001	0.950956	0	< 0.0001	< 0.0001	0.0942659	< 0.0001	< 0.0001	0.328102	0.870604	< 0.0001	0.118042	0.0273375	0.246058	0.509842	0.609028	0.352092	0.411569	0.840893
Sweet_AE	0.0691692	0.372747	0.75158	0.185673	0.616554	0.564979	0.406152	0.319087	0.459764	0.567192	0.110165	0.00193006	0.00778528	0.174573	0.00436592	0.895825	0.537897	0.169248	0.0322143	0.134995	0.0049987	0.00384718	< 0.0001	0.00119134	< 0.0001	0.988295	0.227444	0.182712	0.00292589	0.0124279	0.00471531	0.21302	< 0.0001	0	0.00674259	0.535324	0.00398522	0.00892587	0.152707	0.122476	0.0077639	0.658257	0.0324165	0.0505337	0.539697	0.267855	0.175126	0.0354363	0.552614
Sour_AE	0.474104	0.97443	0.897091	0.442158	0.863465	0.478442	0.260359	0.0396539	0.176507	0.849431	0.222425	0.000520875	0.87058	0.00165891	< 0.0001	0.871235	0.136634	0.850974	< 0.0001	0.00247485	< 0.0001	< 0.0001	0.00610951	< 0.0001	< 0.0001	0.124679	0.691271	0.428412	< 0.0001	< 0.0001	< 0.0001	0.0785128	< 0.0001	0.00674259	0	0.441477	< 0.0001	< 0.0001	0.974214	0.240019	< 0.0001	0.84498	0.589683	0.43164	0.698461	0.75199	0.834907	0.590865	0.0260099
Savoury_AE	0.568833	0.521324	0.480988	0.214586	0.1495	0.548667	0.00804586	0.0177177	0.392927	0.000742108	0.00464333	0.04307	0.568899	0.544607	0.311531	0.0776184	0.991034	0.307181	0.0053947	0.0109696	0.402874	0.115321	0.344453	0.690689	0.0727389	< 0.0001	0.607956	0.00681802	0.0542455	0.285406	0.0264184	0.0210878	0.0942659	0.535324	0.441477	0	0.041534	0.248163	0.222994	0.0234668	0.203403	0.634278	0.413799	0.52085	0.309771	0.929808	0.64476	0.938143	0.246354
Peppery_AE	0.457404	0.182336	0.764906	0.0863292	0.921146	0.173755	0.0254541	< 0.0001	0.92914	0.163216	0.933709	< 0.0001	0.184445	0.000117182	< 0.0001	0.853524	0.224984	0.269659	< 0.0001	0.00117355	< 0.0001	< 0.0001	0.0184184	< 0.0001	< 0.0001	0.0115652	0.0432693	0.12387	< 0.0001	< 0.0001	< 0.0001	0.877176	< 0.0001	0.00398522	< 0.0001	0.041534	0	< 0.0001	0.123312	0.811121	< 0.0001	0.274809	0.253177	0.221078	0.267895	0.86105	0.345636	0.229563	0.100508
Mustard_AE	0.0308366	0.122532	0.0351625	0.500179	0.251279	0.0520392	< 0.0001	< 0.0001	0.0213925	0.338163	0.0952387	0.000347277	0.977732	< 0.0001	< 0.0001	0.00540541	0.760014	0.90232	< 0.0001	< 0.0001	< 0.0001	< 0.0001	0.0543102	0.000117536	< 0.0001	0.0732624	0.000623054	0.161055	< 0.0001	< 0.0001	< 0.0001	0.434653	< 0.0001	0.00892587	< 0.0001	0.248163	< 0.0001	0	0.091082	0.36162	< 0.0001	0.491411	0.615904	0.518302	0.34486	0.0411247	0.20908	0.927193	0.819441
Green_AE	0.926122	0.487578	0.630605	0.91838	0.220847	0.0110774	0.16899	0.0109207	< 0.0001	0.186318	0.00957305	0.0734915	0.504069	0.187514	0.00397646	0.654418	0.764437	0.707584	0.417486	0.0331964	0.00841437	0.0336758	0.756475	0.964589	0.262839	0.512365	< 0.0001	0.0340894	0.154483	0.0316373	0.014039	0.021724	0.328102	0.152707	0.974214	0.222994	0.123312	0.091082	0	0.012792	0.032981	0.704602	0.268638	0.381516	0.945522	0.733202	0.508345	0.235455	0.0717977
Earthy_AE	0.934932	0.316103	0.96711	0.226407	0.96547	0.00259726	0.551507	0.67888	0.0270039	0.0119382	< 0.0001	0.843959	0.951464	0.85208	0.388079	0.230041	0.24095	0.0366306	0.870249	0.222786	0.504767	0.529392	0.755428	0.511916	0.891844	0.0225865	0.00425356	0.00312016	0.982559	0.456274	0.894575	< 0.0001	0.870604	0.122476	0.240019	0.0234668	0.811121	0.36162	0.012792	0	0.47751	0.139415	0.673063	0.804752	0.358855	0.360469	0.777092	0.905069	0.252773
Warming_AE	0.226542	0.196774	0.482023	0.600174	0.752743	0.0806179	0.00113978	< 0.0001	0.142444	0.10219	0.301803	< 0.0001	0.546119	< 0.0001	< 0.0001	0.178256	0.599126	0.424145	< 0.0001	0.000122756	< 0.0001	< 0.0001	0.0490245	0.000534336	< 0.0001	0.0796617	0.00178632	0.146304	< 0.0001	< 0.0001	< 0.0001	0.722901	< 0.0001	0.0077639	< 0.0001	0.203403	< 0.0001	< 0.0001	0.032981	0.47751	0	0.204422	0.252633	0.531199	0.587052	0.443981	0.757969	0.95093	0.884142
Dry matter %	0.00734703	0.567418	0.698862	0.735142	0.883951	0.0722912	0.900419	0.295726	0.270027	0.00103508	0.404533	0.564034	0.0250082	0.572906	0.17794	0.188626	0.000183221	< 0.0001	0.425199	0.547254	0.183908	0.148652	0.702636	0.749048	0.102179	0.479161	0.643544	0.0143244	0.499742	0.783908	0.10106	0.124559	0.118042	0.658257	0.84498	0.634278	0.274809	0.491411	0.704602	0.139415	0.204422	0	0.280388	0.131646	0.0527732	0.00980003	0.00749855	0.760516	0.845764
Crop Cycle	0.314292	0.69236	0.621682	0.624413	0.684135	0.989896	0.798861	0.314673	0.675883	0.235929	0.615412	0.094557	0.189969	0.547705	0.0434234	0.0859821	0.242634	0.0817435	0.233214	0.482196	0.0946165	0.1213	0.167132	0.752736	0.0429574	0.420631	0.71427	0.695791	0.365801	0.753351	0.0663821	0.43003	0.0273375	0.0324165	0.589683	0.413799	0.253177	0.615904	0.268638	0.673063	0.252633	0.280388	0	0.00462949	0.0053872	0.0421481	0.00382866	0.518542	0.704735
Avg. Temp. C	0.951568	0.921699	0.0408625	0.0118114	0.118939	0.872851	0.0060202	0.293239	0.0468157	0.177309	0.390117	0.118721	0.000315378	0.00511859	0.461734	0.000121081	0.869337	0.0870338	0.263467	0.107369	0.179948	0.47105	0.108191	0.57018	0.283062	0.546641	0.506827	0.858815	0.144989	0.457716	0.975733	0.826991	0.246058	0.0505337	0.43164	0.52085	0.221078	0.518302	0.381516	0.804752	0.531199	0.131646	0.00462949	0	< 0.0001	< 0.0001	< 0.0001	0.0167326	0.452334
Max temp. week	0.664829	0.556018	0.0246757	0.00538906	0.0361614	0.561417	0.0346781	0.541692	0.034621	0.0416592	0.0176293	0.165804	0.00396092	0.00510563	0.7553	< 0.0001	0.963661	0.0227887	0.196899	0.549758	0.351322	0.53964	0.331301	0.917403	0.43153	0.536074	0.329084	0.727712	0.248331	0.315252	0.947543	0.154423	0.509842	0.539697	0.698461	0.309771	0.267895	0.34486	0.945522	0.358855	0.587052	0.0527732	0.0053872	< 0.0001	0	< 0.0001	< 0.0001	0.0346565	0.0763596
Min temp. week	0.692498	0.947172	0.124648	0.0547303	0.504838	0.262295	0.00392098	0.154407	0.00249045	0.0961356	0.0105242	0.37428	0.00017957	0.00334545	0.572322	< 0.0001	0.240942	0.0147116	0.865402	0.04592	0.909234	0.624392	0.283139	0.529689	0.470454	0.673234	0.0670038	0.457825	0.553551	0.0438363	0.667139	0.217614	0.609028	0.267855	0.75199	0.929808	0.86105	0.0411247	0.733202	0.360469	0.443981	0.00980003	0.0421481	< 0.0001	< 0.0001	0	< 0.0001	0.17343	0.407898
Avg. temp. week	0.69013	0.935718	0.0283958	0.00441895	0.0968442	0.432815	0.00997758	0.303802	0.0181134	0.043404	0.113159	0.119234	0.000922218	0.00569892	0.737128	< 0.0001	0.507525	0.00460218	0.418937	0.113486	0.362685	0.678098	0.34889	0.781306	0.268599	0.54649	0.323647	0.621149	0.234174	0.188988	0.944684	0.474703	0.352092	0.175126	0.834907	0.64476	0.345636	0.20908	0.508345	0.777092	0.757969	0.00749855	0.00382866	< 0.0001	< 0.0001	< 0.0001	0	0.151844	0.355893
Glucoraphanin	0.831437	0.352866	0.47525	0.118526	0.46182	0.430352	0.29555	0.576756	0.231052	0.974053	0.213615	0.112911	< 0.0001	0.573093	0.605197	0.186597	0.151341	0.165232	0.543931	0.253084	0.756405	0.858855	0.00464367	0.547402	0.699548	0.580551	0.283008	0.482825	0.236894	0.797619	0.770044	0.984744	0.411569	0.0354363	0.590865	0.938143	0.229563	0.927193	0.235455	0.905069	0.95093	0.760516	0.518542	0.0167326	0.0346565	0.17343	0.151844	0	0.0332364
Glucoerucin	0.159347	0.0155396	0.0176079	0.000177023	0.0148053	0.53315	0.0389275	0.36079	0.0010339	0.599913	0.00357271	0.0109898	0.129668	0.890886	0.361651	0.0102124	0.0131597	0.873317	0.0433736	0.355752	0.961196	0.813782	0.407977	0.00297102	0.355539	0.191696	0.0101937	0.399062	0.0190173	0.918152	0.978888	0.0755335	0.840893	0.552614	0.0260099	0.246354	0.100508	0.819441	0.0717977	0.252773	0.884142	0.845764	0.704735	0.452334	0.0763596	0.407898	0.355893	0.0332364	0
Glucosativin	0.0275562	0.837428	0.000848663	0.00127861	0.00326632	0.436723	0.00571715	0.560742	0.0332935	0.977839	0.00180052	0.0421038	0.20527	0.0764839	0.372664	0.037253	0.32141	0.64084	0.350721	0.0139998	0.76835	0.683957	0.843113	0.255411	0.963598	0.968652	0.496413	0.451429	0.343788	0.0992536	0.574881	0.0211021	0.736901	0.561623	0.519173	0.880979	0.420978	0.0765416	0.383238	0.0645532	0.732345	0.97551	0.730209	0.0493766	0.0219388	0.0178238	0.0328117	0.704093	0.0598278
DMB	0.0206516	0.0923632	0.41003	0.487465	0.858528	0.763072	0.897699	0.37797	0.360628	0.591968	0.00157395	0.842732	0.38049	0.277705	0.0420297	0.0102714	0.176926	0.971813	0.220205	0.206279	0.0632033	0.113877	0.641518	0.711955	0.209369	0.025344	0.116188	0.92382	0.637846	0.17544	0.253323	0.151575	0.151571	0.672631	0.725164	0.00599746	0.334993	0.14139	0.0172086	0.18122	0.13323	0.0394339	0.638881	0.533079	0.0312363	0.73882	0.782978	0.0199823	0.00245386
Total GSLs	0.491247	0.399388	0.145042	0.393086	0.123283	0.602752	0.21524	0.792086	0.821288	0.794558	0.839036	0.699514	0.267803	0.469601	0.681617	0.757697	0.454315	0.83554	0.735993	0.00180789	0.445372	0.895262	0.109015	0.81326	0.875163	0.394505	0.345693	0.282063	0.999742	0.505796	0.880745	0.357084	0.907	0.208729	0.999166	0.200865	0.851684	0.447274	0.0157481	0.497238	0.826569	0.336756	0.513801	0.839347	0.853889	0.324282	0.430494	< 0.0001	0.0779736
Fructose	0.0318947	0.705392	0.277796	0.632334	0.973625	0.023407	0.997844	0.684596	0.397497	0.189701	0.438001	0.418735	0.680666	0.201267	0.261131	0.476233	0.00271158	0.000183204	0.00115506	0.698253	0.301423	0.357481	0.35758	0.199492	0.309027	0.706771	0.866885	0.0444759	0.183685	0.379908	0.782747	0.186682	0.344203	0.0363567	0.276049	0.795234	0.435007	0.506576	0.754036	0.103568	0.416448	< 0.0001	0.534056	0.0906298	0.378783	0.862016	0.652179	0.526848	0.60277
Glucose	0.16997	0.588487	0.364974	0.296595	0.623493	0.326283	0.964999	0.726646	0.428333	0.728778	0.812697	0.124857	0.874456	0.310743	0.645004	0.329223	0.00479566	0.021133	0.0121269	0.938907	0.563104	0.649463	0.0902208	0.648991	0.369288	0.512614	0.984592	0.302724	0.204458	0.850448	0.989545	0.750941	0.446432	0.081728	0.611643	0.54503	0.521394	0.9701	0.638194	0.70156	0.61353	0.00285027	0.373913	0.0570238	0.167723	0.633332	0.313529	0.251953	0.777431
Galactose	0.742842	0.958202	0.560163	0.0826005	0.903987	0.932032	0.363038	0.884526	0.0566157	0.549862	0.568824	0.0214803	0.555035	0.341617	0.674567	0.09487	0.519229	0.438021	0.239135	0.068883	0.553583	0.937517	0.00607698	0.0786162	0.123589	0.964689	0.654503	0.260614	0.15318	0.494275	0.732492	0.871457	0.23823	0.0334616	0.146427	0.541149	0.397543	0.575992	0.782703	0.93007	0.904756	0.380063	0.0677779	0.00930543	0.0864966	0.137186	0.092638	0.341982	0.56734
Total sugars	0.119031	0.747102	0.32529	0.323613	0.705371	0.195008	0.943587	0.709118	0.37221	0.541791	0.988022	0.142517	0.964568	0.258942	0.51906	0.321959	0.0034384	0.00690296	0.00563702	0.819242	0.471387	0.564448	0.102361	0.462791	0.31699	0.552114	0.970315	0.185067	0.174642	0.741043	0.942629	0.576963	0.387733	0.0528048	0.474397	0.616699	0.473174	0.866563	0.671017	0.48885	0.561666	0.000655723	0.363849	0.0474653	0.179442	0.701549	0.341817	0.284316	0.948609
Sugar:GSLs	0.0937617	0.704731	0.639165	0.780531	0.59433	0.00258163	0.83206	0.288379	0.394514	0.201384	0.126644	0.754975	0.970039	0.219136	0.322922	0.261692	0.0152499	0.00124406	0.00821089	0.932066	0.385136	0.411984	0.0808796	0.157862	0.408057	0.978131	0.953473	0.0831741	0.19891	0.30195	0.970582	0.0266627	0.379167	0.00577434	0.235796	0.734193	0.498868	0.368272	0.79267	0.0100174	0.441142	< 0.0001	0.616347	0.0428346	0.376373	0.871107	0.674119	0.293057	0.42898
[truncated: 8 more columns]

## Sheet: Correlation tests 0.1%
Variables	Depth of colour_A	Serration_A	Size_A	Uniformity of size_A	Uniformity of shape_A	Discolouration_A	Pungency_O	Sulfur_O	Green_O	Stalky_O	Earthy_O	Peppery_O	Sweet_O	Mustard_O	Initial heat_M	Crisp_M	Tough_M	Moistness_M	Salivating_M	Drying_M	Tingly_M	Warming_M	Sweet_T	Sour_T	Bitter_T	Savoury_T	Green_F	Stalky_F	Peppery_F	Mustard_F	Sulfur_F	Earthy_F	Bitter_AE	Sweet_AE	Sour_AE	Savoury_AE	Peppery_AE	Mustard_AE	Green_AE	Earthy_AE	Warming_AE	Dry matter %	Crop Cycle	Avg. Temp. C	Max temp. week	Min temp. week	Avg. temp. week	Glucoraphanin	Glucoerucin
Depth of colour_A	1	0.348786	0.394539	0.164215	0.212008	0.207276	0.391048	0.407907	-0.192607	0.265488	-0.0917143	0.127926	-0.221469	0.428526	0.285961	0.371216	0.397588	-0.235141	-0.0243543	0.201283	0.168425	0.156487	-0.337682	0.140205	0.361293	0.0116289	-0.0863072	0.458153	0.103436	0.267372	0.415976	-0.064678	0.400317	-0.264584	0.105818	-0.0843151	0.109831	0.312047	-0.0137454	-0.0121025	0.177842	0.398698	0.151678	0.00900392	0.0641619	-0.0585758	-0.0590506	0.0315475	-0.206368
Serration_A	0.348786	1	0.159085	-0.13403	0.159273	0.102248	0.284861	0.273146	-0.222433	0.165219	0.0428434	0.199346	-0.146584	0.203494	0.211032	0.345718	0.142115	-0.111208	0.0719696	0.182875	0.184832	0.162896	-0.204721	-0.001653	0.12787	0.141799	-0.140277	0.291134	0.174107	0.209185	0.230022	0.0445835	0.249195	-0.131561	0.00475163	0.0948559	0.19578	0.225953	-0.102635	0.147798	0.189613	-0.0885916	-0.059933	-0.0145709	0.0871157	-0.00982234	0.011956	0.137075	-0.347435
Size_A	0.394539	0.159085	1	0.376307	0.32278	-0.067808	0.454733	0.300441	-0.346495	-0.109243	-0.220683	-0.23232	0.128382	0.359595	0.193683	0.433245	0.478679	0.0880812	-0.0598043	0.194251	0.0897244	0.0888221	-0.181235	0.0221298	0.185129	-0.0352297	-0.156749	0.0199145	-0.0956234	0.260121	0.263394	-0.0522295	0.197243	-0.0469023	0.0191718	-0.104186	-0.0443102	0.304803	0.0711969	0.00611257	0.103941	0.0599954	-0.0747122	0.296305	0.323985	0.224716	0.316516	-0.105545	-0.341263
Uniformity of size_A	0.164215	-0.13403	0.376307	1	0.647547	-0.0052333	0.351646	0.122803	-0.340863	-0.323826	-0.269275	-0.512744	0.28007	0.11354	0.0578534	0.387186	0.130461	0.161405	-0.227392	0.0155052	-0.0564817	-0.0720059	0.162404	-0.261406	-0.160418	-0.202196	-0.176823	-0.137396	-0.327518	0.115918	0.0590966	-0.20318	-0.0839501	0.194325	-0.113565	-0.182432	-0.250192	0.0996988	-0.0151906	-0.177893	-0.0775856	-0.0524751	-0.074129	0.360591	0.395565	0.279093	0.403856	-0.22834	-0.515517
Uniformity of shape_A	0.212008	0.159273	0.32278	0.647547	1	-0.0369614	0.354774	0.143494	-0.0570516	0.0283061	0.0205198	-0.109742	0.180289	0.195371	0.114018	0.124341	0.0374462	0.0821125	-0.000225971	0.208123	0.0261577	0.0455386	-0.0359235	-0.112564	0.0517494	0.239511	0.126901	0.195052	0.0184546	0.173321	0.171749	-0.0470823	0.115164	0.0741301	0.0254889	0.211246	-0.0146741	0.16885	0.180007	0.00641754	0.0466755	-0.0226541	0.0616223	0.228092	0.303235	0.098623	0.242451	-0.108763	-0.349795
Discolouration_A	0.207276	0.102248	-0.067808	-0.0052333	-0.0369614	1	-0.188385	-0.196511	0.241754	0.102461	0.333884	-0.13121	-0.184771	-0.127355	-0.286659	-0.0773339	0.334993	-0.439209	-0.327002	0.0243702	-0.221612	-0.250846	-0.067217	-0.120917	-0.175956	-0.127275	0.393073	0.226994	-0.216747	-0.314151	-0.245871	0.367283	-0.145893	0.0851543	-0.104788	-0.0887358	-0.199612	-0.282132	0.363593	0.425093	-0.25471	0.27363	-0.00191997	0.0237216	-0.0859322	-0.165038	-0.115889	0.116506	-0.0921901
Pungency_O	0.391048	0.284861	0.454733	0.351646	0.354774	-0.188385	1	0.831195	-0.517316	0.153524	-0.185026	0.271398	0.138582	0.71244	0.526902	0.530896	0.141561	0.125252	0.37576	0.448763	0.382732	0.446502	-0.0513432	0.114659	0.390718	0.417789	-0.48357	0.213746	0.291964	0.645199	0.671354	-0.148444	0.416955	-0.122679	0.1657	0.378163	0.322348	0.64311	-0.2018	-0.0881086	0.455541	-0.0194217	-0.0386202	0.390847	0.305576	0.408753	0.368429	-0.154139	-0.299074
Sulfur_O	0.407907	0.273146	0.300441	0.122803	0.143494	-0.196511	0.831195	1	-0.445921	0.281065	-0.046121	0.502486	-0.0249673	0.68865	0.721663	0.459823	0.177693	0.0097151	0.545767	0.294693	0.623588	0.635129	-0.0356625	0.251627	0.594367	0.388541	-0.506791	0.273271	0.475022	0.699512	0.849948	0.0425334	0.625195	-0.146899	0.298021	0.340953	0.539509	0.706841	-0.364256	0.0613145	0.642199	0.161244	0.15156	0.15487	0.0902825	0.208787	0.15156	-0.0825984	-0.134855
Green_O	-0.192607	-0.222433	-0.346495	-0.340863	-0.0570516	0.241754	-0.517316	-0.445921	1	0.245785	0.461799	0.072134	-0.0916672	-0.443199	-0.278444	-0.510039	-0.101017	-0.0954677	0.029986	-0.0268629	-0.159322	-0.153144	-0.180677	0.278182	0.0649246	0.143499	0.795009	0.227827	0.0921089	-0.356612	-0.24357	0.376227	0.00641159	-0.109259	0.198369	0.126142	0.0131824	-0.331408	0.580505	0.319209	-0.21489	0.169963	0.0633245	-0.288411	-0.305668	-0.426714	-0.339849	0.176154	0.458967
Stalky_O	0.265488	0.165219	-0.109243	-0.323826	0.0283061	0.102461	0.153524	0.281065	0.245785	1	0.275965	0.275012	-0.307484	0.156195	0.176495	-0.099334	0.266364	-0.450232	0.190493	0.40999	0.118806	0.197926	-0.15974	-0.00270739	0.311154	0.455943	0.24621	0.82571	0.222833	0.121258	0.278319	0.306089	0.319846	-0.0846721	-0.0281381	0.470362	0.204512	0.141276	0.194046	0.360089	0.238763	0.477906	0.178254	-0.198009	-0.295196	-0.242952	-0.292827	-0.00482165	0.077641
Earthy_O	-0.0917143	0.0428434	-0.220683	-0.269275	0.0205198	0.333884	-0.185026	-0.046121	0.461799	0.275965	1	0.167381	-0.218969	-0.146479	-0.229753	-0.425382	-0.0648254	-0.152682	0.153468	0.102729	-0.112018	-0.126444	0.0480641	0.223341	0.000571154	0.427503	0.452887	0.278605	0.107173	-0.20819	-0.0208736	0.799591	-0.0912442	0.233528	0.179403	0.401806	0.0123304	-0.24359	0.370324	0.766737	-0.15218	0.128847	0.0760551	-0.126887	-0.341202	-0.365971	-0.231637	0.182812	0.412514
Peppery_O	0.127926	0.199346	-0.23232	-0.512744	-0.109742	-0.13121	0.271398	0.502486	0.072134	0.275012	0.167381	1	-0.304132	0.482249	0.501051	-0.105641	-0.239644	-0.12992	0.669672	0.233518	0.601488	0.60158	-0.306874	0.470963	0.633673	0.39385	-0.181749	0.22876	0.827506	0.494676	0.592991	0.0488147	0.581397	-0.436393	0.482107	0.293275	0.746121	0.495062	-0.260715	0.0291732	0.604992	0.0893632	0.24945	-0.228223	-0.203288	-0.131144	-0.227914	0.231791	0.363963
Sweet_O	-0.221469	-0.146584	0.128382	0.28007	0.180289	-0.184771	0.138582	-0.0249673	-0.0916672	-0.307484	-0.218969	-0.304132	1	0.0543354	-0.0615471	0.270612	-0.199706	0.473047	-0.0932303	0.0248148	-0.140952	-0.0623277	0.361526	-0.0674793	-0.208829	0.0822896	-0.014896	-0.289659	-0.240256	0.0162704	-0.188194	-0.0102888	-0.218248	0.379627	0.0241489	0.0843009	-0.194858	0.00413786	0.0988002	-0.00902329	-0.0892996	-0.337615	-0.196767	0.498066	0.408341	0.515096	0.46294	-0.542715	-0.221843
Mustard_O	0.428526	0.203494	0.359595	0.11354	0.195371	-0.127355	0.71244	0.68865	-0.443199	0.156195	-0.146479	0.482249	0.0543354	1	0.588351	0.545857	-0.0424053	0.0197456	0.470218	0.577851	0.536231	0.591518	-0.181584	0.406623	0.545856	0.228051	-0.402319	0.288227	0.534224	0.793968	0.665835	-0.0770794	0.504757	-0.199242	0.44201	0.089635	0.527429	0.777811	-0.193529	-0.0276372	0.642915	0.0873444	-0.0909617	0.397736	0.397842	0.415146	0.393191	-0.0833908	-0.0203347
Initial heat_M	0.285961	0.211032	0.193683	0.0578534	0.114018	-0.286659	0.526902	0.721663	-0.278444	0.176495	-0.229753	0.501051	-0.0615471	0.588351	1	0.268699	0.0865635	-0.0863907	0.724238	0.314274	0.930466	0.92222	-0.23598	0.433483	0.83012	0.239175	-0.496549	0.119599	0.697732	0.870545	0.880667	-0.0802627	0.851287	-0.404354	0.542198	0.149185	0.785104	0.883062	-0.408181	-0.127429	0.912963	0.206837	0.299151	-0.108783	-0.0461773	0.0835578	-0.0497292	-0.0765217	-0.134616
Crisp_M	0.371216	0.345718	0.433245	0.387186	0.124341	-0.0773339	0.530896	0.459823	-0.510039	-0.099334	-0.425382	-0.105641	0.270612	0.545857	0.268699	1	0.0629068	0.332677	-0.0187553	0.215373	0.141326	0.164793	-0.00412428	-0.0196471	0.0930775	-0.235946	-0.303292	0.0895582	-0.0657516	0.407822	0.275464	-0.262506	0.159141	0.019409	-0.0240255	-0.257184	0.0273645	0.395437	-0.0662864	-0.17653	0.197586	-0.201956	-0.255963	0.5265	0.596149	0.558438	0.616941	-0.193925	-0.367359
Tough_M	0.397588	0.142115	0.478679	0.130461	0.0374462	0.334993	0.141561	0.177693	-0.101017	0.266364	-0.0648254	-0.239644	-0.199706	-0.0424053	0.0865635	0.0629068	1	-0.521794	-0.295968	-0.120729	-0.0474516	-0.0748102	-0.110673	-0.216807	0.0673035	0.0157873	-0.0138148	0.219133	-0.302029	-0.1335	0.125866	0.121682	0.145612	-0.0911283	-0.217991	-0.00166598	-0.17843	-0.0452602	-0.0444012	0.172527	-0.0778079	0.534948	0.175768	0.0243828	0.00675399	-0.17253	-0.0980047	-0.210317	-0.35547
Moistness_M	-0.235141	-0.111208	0.0880812	0.161405	0.0821125	-0.439209	0.125252	0.0097151	-0.0954677	-0.450232	-0.152682	-0.12992	0.473047	0.0197456	-0.0863907	0.332677	-0.521794	1	0.148841	-0.179793	-0.107362	-0.105955	0.287774	0.106764	-0.164492	-0.107335	-0.0683105	-0.439994	-0.079881	0.0376227	-0.139715	-0.272524	-0.224773	0.20168	0.0278463	-0.150517	-0.162549	-0.0181928	0.0555643	-0.302511	-0.11807	-0.676255	-0.259372	0.249651	0.328142	0.350103	0.402176	-0.203557	-0.0236338
Salivating_M	-0.0243543	0.0719696	-0.0598043	-0.227392	-0.000225971	-0.327002	0.37576	0.545767	0.029986	0.190493	0.153468	0.669672	-0.0932303	0.470218	0.724238	-0.0187553	-0.295968	0.148841	1	0.338199	0.771404	0.774141	-0.141314	0.576179	0.730477	0.490738	-0.211283	0.0944087	0.79744	0.705895	0.695402	0.0931518	0.67874	-0.309654	0.622567	0.39552	0.780287	0.69327	-0.119762	0.0242112	0.768094	-0.123308	0.179274	-0.164639	-0.189561	-0.025124	-0.119392	0.089785	0.292868
Drying_M	0.201283	0.182875	0.194251	0.0155052	0.208123	0.0243702	0.448763	0.294693	-0.0268629	0.40999	0.102729	0.233518	0.0248148	0.577851	0.314274	0.215373	-0.120729	-0.179793	0.338199	1	0.356281	0.498463	-0.39087	0.326836	0.41069	0.34808	0.0181087	0.584968	0.424801	0.578922	0.390502	0.150651	0.430135	-0.218884	0.426956	0.364049	0.454508	0.592605	0.307998	0.179265	0.526109	0.0932226	-0.106249	0.235329	0.0884946	0.289544	0.231432	0.168217	0.136263
Tingly_M	0.168425	0.184832	0.0897244	-0.0564817	0.0261577	-0.221612	0.382732	0.623588	-0.159322	0.118806	-0.112018	0.601488	-0.140952	0.536231	0.930466	0.141326	-0.0474516	-0.107362	0.771404	0.356281	1	0.971278	-0.278798	0.512931	0.838126	0.212524	-0.436786	0.0912444	0.819774	0.849983	0.827277	-0.0217812	0.845283	-0.39873	0.643912	0.123531	0.902541	0.863568	-0.376161	-0.0986391	0.959871	0.204086	0.249406	-0.196833	-0.137511	-0.0168996	-0.134329	0.0459621	0.00721251
Warming_M	0.156487	0.162896	0.0888221	-0.0720059	0.0455386	-0.250846	0.446502	0.635129	-0.153144	0.197926	-0.126444	0.60158	-0.0623277	0.591518	0.92222	0.164793	-0.0748102	-0.105955	0.774141	0.498463	0.971278	1	-0.276987	0.527577	0.844189	0.298922	-0.419709	0.175071	0.82604	0.884269	0.830329	-0.0273616	0.847907	-0.409525	0.655738	0.230295	0.915177	0.907429	-0.307205	-0.093034	0.978929	0.221399	0.231693	-0.106546	-0.0907395	0.0724905	-0.0614724	0.0263582	0.0349085
Sweet_T	-0.337682	-0.204721	-0.181235	0.162404	-0.0359235	-0.067217	-0.0513432	-0.0356625	-0.180677	-0.15974	0.0480641	-0.306874	0.361526	-0.181584	-0.23598	-0.00412428	-0.110673	0.287774	-0.141314	-0.39087	-0.278798	-0.276987	1	-0.354325	-0.483701	0.103517	-0.0371809	-0.330321	-0.336253	-0.254044	-0.277665	0.0428619	-0.505693	0.772217	-0.390214	0.139465	-0.339011	-0.27956	-0.0459486	0.0461523	-0.285689	-0.0592071	-0.207172	0.234795	0.143275	0.158107	0.1382	-0.401803	-0.122206
Sour_T	0.140205	-0.001653	0.0221298	-0.261406	-0.112564	-0.120917	0.114659	0.251627	0.278182	-0.00270739	0.223341	0.470963	-0.0674793	0.406623	0.433483	-0.0196471	-0.216807	0.106764	0.576179	0.326836	0.512931	0.527577	-0.354325	1	0.671264	0.231882	-0.00573637	0.128348	0.669532	0.524107	0.497998	0.18597	0.551467	-0.453974	0.825274	0.0589384	0.608802	0.527344	-0.00658131	0.0969981	0.481275	0.049625	-0.0477365	-0.0840226	-0.015373	-0.0929673	-0.0411381	0.0890156	0.419847
Bitter_T	0.361293	0.12787	0.185129	-0.160418	0.0517494	-0.175956	0.390718	0.594367	0.0649246	0.311154	0.000571154	0.633673	-0.208829	0.545856	0.83012	0.0930775	0.0673035	-0.164492	0.730477	0.41069	0.838126	0.844189	-0.483701	0.671264	1	0.371997	-0.235832	0.333016	0.825004	0.771478	0.859654	0.0730001	0.948271	-0.550631	0.705829	0.261375	0.856439	0.798122	-0.164852	0.020155	0.818291	0.24966	0.299788	-0.158132	-0.11621	-0.106689	-0.162905	0.0571656	0.136323
Savoury_T	0.0116289	0.141799	-0.0352297	-0.202196	0.239511	-0.127275	0.417789	0.388541	0.143499	0.455943	0.427503	0.39385	0.0822896	0.228051	0.239175	-0.235946	0.0157873	-0.107335	0.490738	0.34808	0.212524	0.298922	0.103517	0.231882	0.371997	1	0.0224463	0.369478	0.403962	0.26904	0.418182	0.346115	0.302264	0.00217493	0.224698	0.92819	0.36158	0.260915	0.0968953	0.328604	0.255491	0.109514	0.121645	0.089184	-0.0915355	-0.0624561	-0.0892174	-0.08178	0.191744
Green_F	-0.0863072	-0.140277	-0.156749	-0.176823	0.126901	0.393073	-0.48357	-0.506791	0.795009	0.24621	0.452887	-0.181749	-0.014896	-0.402319	-0.496549	-0.303292	-0.0138148	-0.0683105	-0.211283	0.0181087	-0.436786	-0.419709	-0.0371809	-0.00573637	-0.235832	0.0224463	1	0.32027	-0.220727	-0.506033	-0.450872	0.392622	-0.235486	0.177502	-0.0588218	0.0759388	-0.293007	-0.476216	0.824721	0.405426	-0.439276	0.0717374	-0.0554673	-0.098165	-0.143926	-0.266596	-0.145536	0.15815	0.367444
Stalky_F	0.458153	0.291134	0.0199145	-0.137396	0.195052	0.226994	0.213746	0.273271	0.227827	0.82571	0.278605	0.22876	-0.289659	0.288227	0.119599	0.0895582	0.219133	-0.439994	0.0944087	0.584968	0.0912444	0.175071	-0.330321	0.128348	0.333016	0.369478	0.32027	1	0.242084	0.196985	0.312702	0.362109	0.359037	-0.195615	0.116993	0.385464	0.225169	0.205544	0.306528	0.417915	0.21288	0.366794	0.0592305	0.0263657	-0.0515803	-0.109729	-0.0731677	0.103752	0.124527
Peppery_F	0.103436	0.174107	-0.0956234	-0.327518	0.0184546	-0.216747	0.291964	0.475022	0.0921089	0.222833	0.107173	0.827506	-0.240256	0.534224	0.697732	-0.0657516	-0.302029	-0.079881	0.79744	0.424801	0.819774	0.82604	-0.336253	0.669532	0.825004	0.403962	-0.220727	0.242084	1	0.764453	0.735233	0.0527401	0.746699	-0.420448	0.730069	0.279632	0.940372	0.752264	-0.208749	-0.00324074	0.816424	0.104473	0.136472	-0.21356	-0.169889	-0.0876582	-0.174999	0.174001	0.3374
Mustard_F	0.267372	0.209185	0.260121	0.115918	0.173321	-0.314151	0.645199	0.699512	-0.356612	0.121258	-0.20819	0.494676	0.0162704	0.793968	0.870545	0.407822	-0.1335	0.0376227	0.705895	0.578922	0.849983	0.884269	-0.254044	0.524107	0.771478	0.26904	-0.506033	0.196985	0.764453	1	0.855046	-0.0894906	0.748184	-0.35819	0.632463	0.157374	0.794888	0.971822	-0.310646	-0.110106	0.894581	0.0425478	0.0476138	0.109756	0.148055	0.292252	0.192897	-0.0380008	-0.0152331
Sulfur_F	0.415976	0.230022	0.263394	0.0590966	0.171749	-0.245871	0.671354	0.849948	-0.24357	0.278319	-0.0208736	0.592991	-0.188194	0.665835	0.880667	0.275464	0.125866	-0.139715	0.695402	0.390502	0.827277	0.830329	-0.277665	0.497998	0.859654	0.418182	-0.450872	0.312702	0.735233	0.855046	1	0.0510924	0.849975	-0.401167	0.556597	0.320377	0.780124	0.856869	-0.352367	0.0196432	0.810541	0.250452	0.273025	-0.00450947	0.00975326	0.0636921	0.0102856	0.0433144	0.00392298
Earthy_F	-0.064678	0.0445835	-0.0522295	-0.20318	-0.0470823	0.367283	-0.148444	0.0425334	0.376227	0.306089	0.799591	0.0488147	-0.0102888	-0.0770794	-0.0802627	-0.262506	0.121682	-0.272524	0.0931518	0.150651	-0.0217812	-0.0273616	0.0428619	0.18597	0.0730001	0.346115	0.392622	0.362109	0.0527401	-0.0894906	0.0510924	1	0.00911784	0.183046	0.256439	0.332144	0.0229083	-0.115429	0.330616	0.965116	-0.0525292	0.235057	0.119218	-0.0323924	-0.208779	-0.181253	-0.105676	-0.00283472	0.258949
Bitter_AE	0.400317	0.249195	0.197243	-0.0839501	0.115164	-0.145893	0.416955	0.625195	0.00641159	0.319846	-0.0912442	0.581397	-0.218248	0.504757	0.851287	0.159141	0.145612	-0.224773	0.67874	0.430135	0.845283	0.847907	-0.505693	0.551467	0.948271	0.302264	-0.235486	0.359037	0.746699	0.748184	0.849975	0.00911784	1	-0.555949	0.649845	0.244287	0.839609	0.81692	-0.144216	-0.0241444	0.827781	0.239089	0.325399	-0.170696	-0.0974729	-0.0757127	-0.137293	0.121279	0.0297539
Sweet_AE	-0.264584	-0.131561	-0.0469023	0.194325	0.0741301	0.0851543	-0.122679	-0.146899	-0.109259	-0.0846721	0.233528	-0.436393	0.379627	-0.199242	-0.404354	0.019409	-0.0911283	0.20168	-0.309654	-0.218884	-0.39873	-0.409525	0.772217	-0.453974	-0.550631	0.00217493	0.177502	-0.195615	-0.420448	-0.35819	-0.401167	0.183046	-0.555949	1	-0.385948	0.0917032	-0.408092	-0.373503	0.209632	0.225986	-0.379749	-0.068578	-0.315979	0.283887	0.0907268	0.163155	0.198991	-0.304369	-0.0878647
Sour_AE	0.105818	0.00475163	0.0191718	-0.113565	0.0254889	-0.104788	0.1657	0.298021	0.198369	-0.0281381	0.179403	0.482107	0.0241489	0.44201	0.542198	-0.0240255	-0.217991	0.0278463	0.622567	0.426956	0.643912	0.655738	-0.390214	0.825274	0.705829	0.224698	-0.0588218	0.116993	0.730069	0.632463	0.556597	0.256439	0.649845	-0.385948	1	0.113734	0.73402	0.649118	-0.00479183	0.172864	0.613016	0.0303436	0.0816284	-0.116183	-0.0573827	-0.0468222	-0.0308888	0.0795676	0.321205
Savoury_AE	-0.0843151	0.0948559	-0.104186	-0.182432	0.211246	-0.0887358	0.378163	0.340953	0.126142	0.470362	0.401806	0.293275	0.0843009	0.089635	0.149185	-0.257184	-0.00166598	-0.150517	0.39552	0.364049	0.123531	0.230295	0.139465	0.0589384	0.261375	0.92819	0.0759388	0.385464	0.279632	0.157374	0.320377	0.332144	0.244287	0.0917032	0.113734	1	0.295369	0.169948	0.179186	0.326616	0.186889	0.0737418	0.123429	0.0949633	-0.149722	-0.0130578	-0.0682692	-0.0115042	0.17059
Peppery_AE	0.109831	0.19578	-0.0443102	-0.250192	-0.0146741	-0.199612	0.322348	0.539509	0.0131824	0.204512	0.0123304	0.746121	-0.194858	0.527429	0.785104	0.0273645	-0.17843	-0.162549	0.780287	0.454508	0.902541	0.915177	-0.339011	0.608802	0.856439	0.36158	-0.293007	0.225169	0.940372	0.794888	0.780124	0.0229083	0.839609	-0.408092	0.73402	0.295369	1	0.825022	-0.225495	-0.0354166	0.896943	0.168301	0.171951	-0.179918	-0.163141	-0.0259441	-0.139127	0.176709	0.239907
Mustard_AE	0.312047	0.225953	0.304803	0.0996988	0.16885	-0.282132	0.64311	0.706841	-0.331408	0.141276	-0.24359	0.495062	0.00413786	0.777811	0.883062	0.395437	-0.0452602	-0.0181928	0.69327	0.592605	0.863568	0.907429	-0.27956	0.527344	0.798122	0.260915	-0.476216	0.205544	0.752264	0.971822	0.856869	-0.115429	0.81692	-0.373503	0.649118	0.169948	0.825022	1	-0.246607	-0.134624	0.913362	0.1065	0.0759495	0.0955418	0.139349	0.295938	0.184605	-0.0135455	-0.0338294
Green_AE	-0.0137454	-0.102635	0.0711969	-0.0151906	0.180007	0.363593	-0.2018	-0.364256	0.580505	0.194046	0.370324	-0.260715	0.0988002	-0.193529	-0.408181	-0.0662864	-0.0444012	0.0555643	-0.119762	0.307998	-0.376161	-0.307205	-0.0459486	-0.00658131	-0.164852	0.0968953	0.824721	0.306528	-0.208749	-0.310646	-0.352367	0.330616	-0.144216	0.209632	-0.00479183	0.179186	-0.225495	-0.246607	1	0.35682	-0.308358	-0.058797	-0.166542	0.129186	-0.0101295	0.0505001	0.0978163	0.174528	0.262209
Earthy_AE	-0.0121025	0.147798	0.00611257	-0.177893	0.00641754	0.425093	-0.0881086	0.0613145	0.319209	0.360089	0.766737	0.0291732	-0.00902329	-0.0276372	-0.127429	-0.17653	0.172527	-0.302511	0.0242112	0.179265	-0.0986391	-0.093034	0.0461523	0.0969981	0.020155	0.328604	0.405426	0.417915	-0.00324074	-0.110106	0.0196432	0.965116	-0.0241444	0.225986	0.172864	0.326616	-0.0354166	-0.134624	0.35682	1	-0.105009	0.226426	0.0639079	0.0366341	-0.135395	-0.134945	-0.0419514	0.0176785	0.168326
Warming_AE	0.177842	0.189613	0.103941	-0.0775856	0.0466755	-0.25471	0.455541	0.642199	-0.21489	0.238763	-0.15218	0.604992	-0.0892996	0.642915	0.912963	0.197586	-0.0778079	-0.11807	0.768094	0.526109	0.959871	0.978929	-0.285689	0.481275	0.818291	0.255491	-0.439276	0.21288	0.816424	0.894581	0.810541	-0.0525292	0.827781	-0.379749	0.613016	0.186889	0.896943	0.913362	-0.308358	-0.105009	1	0.195089	0.172145	-0.0926279	-0.0803834	0.113115	-0.0456578	0.00912259	0.0215998
Variables	Depth of colour_A	Serration_A	Size_A	Uniformity of size_A	Uniformity of shape_A	Discolouration_A	Pungency_O	Sulfur_O	Green_O	Stalky_O	Earthy_O	Peppery_O	Sweet_O	Mustard_O	Initial heat_M	Crisp_M	Tough_M	Moistness_M	Salivating_M	Drying_M	Tingly_M	Warming_M	Sweet_T	Sour_T	Bitter_T	Savoury_T	Green_F	Stalky_F	Peppery_F	Mustard_F	Sulfur_F	Earthy_F	Bitter_AE	Sweet_AE	Sour_AE	Savoury_AE	Peppery_AE	Mustard_AE	Green_AE	Earthy_AE	Warming_AE	Dry matter %	Crop Cycle	Avg. Temp. C	Max temp. week	Min temp. week	Avg. temp. week	Glucoraphanin	Glucoerucin
Dry matter %	0.398698	-0.0885916	0.0599954	-0.0524751	-0.0226541	0.27363	-0.0194217	0.161244	0.169963	0.477906	0.128847	0.0893632	-0.337615	0.0873444	0.206837	-0.201956	0.534948	-0.676255	-0.123308	0.0932226	0.204086	0.221399	-0.0592071	0.049625	0.24966	0.109514	0.0717374	0.366794	0.104473	0.0425478	0.250452	0.235057	0.239089	-0.068578	0.0303436	0.0737418	0.168301	0.1065	-0.058797	0.226426	0.195089	1	0.168397	-0.230849	-0.293955	-0.385303	-0.397767	-0.0472864	-0.0301883
Crop Cycle	0.151678	-0.059933	-0.0747122	-0.074129	0.0616223	-0.00191997	-0.0386202	0.15156	0.0633245	0.178254	0.0760551	0.24945	-0.196767	-0.0909617	0.299151	-0.255963	0.175768	-0.259372	0.179274	-0.106249	0.249406	0.231693	-0.207172	-0.0477365	0.299788	0.121645	-0.0554673	0.0592305	0.136472	0.0476138	0.273025	0.119218	0.325399	-0.315979	0.0816284	0.123429	0.171951	0.0759495	-0.166542	0.0639079	0.172145	0.168397	1	-0.410255	-0.4038	-0.300908	-0.418173	0.0976471	-0.0574048
Avg. Temp. C	0.00900392	-0.0145709	0.296305	0.360591	0.228092	0.0237216	0.390847	0.15487	-0.288411	-0.198009	-0.126887	-0.228223	0.498066	0.397736	-0.108783	0.5265	0.0243828	0.249651	-0.164639	0.235329	-0.196833	-0.106546	0.234795	-0.0840226	-0.158132	0.089184	-0.098165	0.0263657	-0.21356	0.109756	-0.00450947	-0.0323924	-0.170696	0.283887	-0.116183	0.0949633	-0.179918	0.0955418	0.129186	0.0366341	-0.0926279	-0.230849	-0.410255	1	0.861315	0.771298	0.873155	-0.343795	-0.111065
Max temp. week	0.0641619	0.0871157	0.323985	0.395565	0.303235	-0.0859322	0.305576	0.0902825	-0.305668	-0.295196	-0.341202	-0.203288	0.408341	0.397842	-0.0461773	0.596149	0.00675399	0.328142	-0.189561	0.0884946	-0.137511	-0.0907395	0.143275	-0.015373	-0.11621	-0.0915355	-0.143926	-0.0515803	-0.169889	0.148055	0.00975326	-0.208779	-0.0974729	0.0907268	-0.0573827	-0.149722	-0.163141	0.139349	-0.0101295	-0.135395	-0.0803834	-0.293955	-0.4038	0.861315	1	0.689914	0.869091	-0.305611	-0.258245
Min temp. week	-0.0585758	-0.00982234	0.224716	0.279093	0.098623	-0.165038	0.408753	0.208787	-0.426714	-0.242952	-0.365971	-0.131144	0.515096	0.415146	0.0835578	0.558438	-0.17253	0.350103	-0.025124	0.289544	-0.0168996	0.0724905	0.158107	-0.0929673	-0.106689	-0.0624561	-0.266596	-0.109729	-0.0876582	0.292252	0.0636921	-0.181253	-0.0757127	0.163155	-0.0468222	-0.0130578	-0.0259441	0.295938	0.0505001	-0.134945	0.113115	-0.385303	-0.300908	0.771298	0.689914	1	0.881222	-0.199761	-0.122227
Avg. temp. week	-0.0590506	0.011956	0.316516	0.403856	0.242451	-0.115889	0.368429	0.15156	-0.339849	-0.292827	-0.231637	-0.227914	0.46294	0.393191	-0.0497292	0.616941	-0.0980047	0.402176	-0.119392	0.231432	-0.134329	-0.0614724	0.1382	-0.0411381	-0.162905	-0.0892174	-0.145536	-0.0731677	-0.174999	0.192897	0.0102856	-0.105676	-0.137293	0.198991	-0.0308888	-0.0682692	-0.139127	0.184605	0.0978163	-0.0419514	-0.0456578	-0.397767	-0.418173	0.873155	0.869091	0.881222	1	-0.210064	-0.136223
Glucoraphanin	0.0315475	0.137075	-0.105545	-0.22834	-0.108763	0.116506	-0.154139	-0.0825984	0.176154	-0.00482165	0.182812	0.231791	-0.542715	-0.0833908	-0.0765217	-0.193925	-0.210317	-0.203557	0.089785	0.168217	0.0459621	0.0263582	-0.401803	0.0890156	0.0571656	-0.08178	0.15815	0.103752	0.174001	-0.0380008	0.0433144	-0.00283472	0.121279	-0.304369	0.0795676	-0.0115042	0.176709	-0.0135455	0.174528	0.0176785	0.00912259	-0.0472864	0.0976471	-0.343795	-0.305611	-0.199761	-0.210064	1	0.307932
Glucoerucin	-0.206368	-0.347435	-0.341263	-0.515517	-0.349795	-0.0921901	-0.299074	-0.134855	0.458967	0.077641	0.412514	0.363963	-0.221843	-0.0203347	-0.134616	-0.367359	-0.35547	-0.0236338	0.292868	0.136263	0.00721251	0.0349085	-0.122206	0.419847	0.136323	0.191744	0.367444	0.124527	0.3374	-0.0152331	0.00392298	0.258949	0.0297539	-0.0878647	0.321205	0.17059	0.239907	-0.0338294	0.262209	0.168326	0.0215998	-0.0301883	-0.0574048	-0.111065	-0.258245	-0.122227	-0.136223	0.307932	1
Glucosativin	0.318127	-0.0304106	0.465799	0.451455	0.416099	-0.114913	0.393055	0.0860797	-0.307837	-0.00411806	-0.438983	-0.294585	0.186133	0.25814	0.131584	0.301563	0.146203	0.0690774	-0.137681	0.352501	-0.0436425	0.0602911	-0.0293334	-0.167407	-0.00676574	0.00582576	-0.100572	0.111286	-0.139655	0.24077	0.0830038	-0.332109	0.0497736	-0.085887	-0.0953439	0.0221937	-0.118873	0.258091	0.128723	-0.268935	0.0506684	-0.00476506	0.0522481	0.285265	0.330109	0.340655	0.308642	-0.0562592	-0.273655
DMB	-0.333214	-0.245666	-0.121676	-0.102661	0.0264198	-0.0446661	-0.0190579	-0.130142	0.1349	0.079332	0.443939	0.0294056	-0.129462	-0.159881	-0.294686	-0.367094	-0.198181	0.0052381	0.180253	0.185727	-0.270255	-0.231189	-0.0689375	-0.0546959	-0.18449	0.322577	0.229762	0.014175	-0.0696961	-0.198849	-0.168134	0.210199	-0.210201	0.062578	-0.0520825	0.391009	-0.142196	-0.215445	0.342405	0.196271	-0.219855	-0.311692	0.0710571	-0.0922061	-0.311344	-0.0493971	-0.0408157	0.334893	0.427284
Total GSLs	0.101776	-0.124442	0.213533	0.1261	0.225512	-0.077039	0.182176	-0.0390629	-0.0334776	0.0385882	-0.0301058	-0.0571724	-0.163172	0.106893	-0.0607625	-0.0457106	-0.110582	-0.0307686	0.0499519	0.438831	-0.112772	-0.0195146	-0.234264	-0.0350081	-0.0232867	0.125725	0.139111	0.158457	-4.80172e-05	0.0984023	0.0222377	-0.13589	0.0173173	-0.184745	-0.000154965	0.187925	-0.0277121	0.112305	0.346782	-0.10038	-0.0324725	-0.148281	0.0987513	0.0300468	-0.0272955	0.145347	0.11647	0.541711	0.256888
Fructose	0.310201	0.0560005	0.159851	0.070838	-0.00490125	0.326749	-0.000400573	0.0601626	-0.124938	0.192592	0.114595	-0.119444	-0.0609542	0.18776	-0.165436	0.105312	0.423421	-0.514506	-0.45507	0.0574242	-0.152299	-0.135779	0.135751	-0.188489	-0.14995	-0.055726	0.0248446	0.29141	-0.195189	-0.129619	-0.0408603	0.193888	-0.139536	0.302933	-0.160426	-0.0384584	-0.115341	-0.0982228	-0.0464234	0.237836	-0.120028	0.621535	-0.0940685	0.246942	0.129923	-0.025762	0.0667451	-0.093607	-0.0770352
Glucose	0.201346	-0.0800761	0.133695	0.15381	-0.0726782	0.144754	0.00650508	0.0517903	-0.117013	0.0513703	-0.0351156	-0.224595	0.0234197	0.149425	-0.0682191	0.143885	0.400463	-0.332034	-0.359349	0.0113617	-0.0855636	-0.0673021	0.247246	-0.0673991	-0.132507	-0.0968385	0.00286292	0.151894	-0.186461	-0.0279457	0.00194254	0.0470269	-0.112511	0.253813	-0.0751619	-0.0895412	-0.0948399	-0.00555658	-0.069624	0.056764	-0.074765	0.439306	-0.1342	0.276598	0.202389	0.0706309	0.148577	-0.168613	0.0418858
Galactose	-0.0486094	-0.00776944	0.0862066	0.253114	0.0178808	-0.0126432	0.134231	0.0215277	-0.277036	0.0884717	-0.0843172	-0.331197	0.0873318	0.140279	-0.0621862	0.243853	0.0953311	-0.114591	-0.173185	0.264847	-0.0876511	-0.0116207	0.390443	-0.256353	-0.225333	-0.00656273	-0.066269	0.165612	-0.209396	0.101069	-0.0506395	-0.0239839	-0.173514	0.307558	-0.212817	0.0904033	-0.124926	0.0827635	0.0408688	0.013009	0.0177369	0.135622	-0.271686	0.371615	0.250064	0.217692	0.245465	-0.140174	-0.08464
Total sugars	0.228036	-0.0477763	0.145048	0.145546	-0.0560046	0.19035	0.0104899	0.0552593	-0.131708	0.0902606	-0.00222562	-0.214851	0.00658534	0.166186	-0.0953696	0.146039	0.414051	-0.384923	-0.393656	0.0338672	-0.106466	-0.0852701	0.238648	-0.108528	-0.14753	-0.0879747	0.00551662	0.194587	-0.19921	-0.0489616	-0.0106683	0.0825538	-0.127521	0.281254	-0.105748	-0.0740997	-0.10604	-0.0249051	-0.0629052	0.102336	-0.0858777	0.493936	-0.137023	0.2876	0.197058	0.0567663	0.140221	-0.157726	0.00955476
Sugar:GSLs	0.24465	0.056132	0.0694233	0.0412876	-0.0788281	0.425326	0.0314292	0.156418	-0.125723	0.187712	0.223563	-0.0462405	-0.00556793	0.180665	-0.145752	0.165244	0.348354	-0.452434	-0.377257	-0.0126367	-0.128214	-0.121172	0.254498	-0.207089	-0.122186	0.0040638	0.00864946	0.252658	-0.188729	-0.152135	-0.00546708	0.319887	-0.129819	0.392631	-0.174403	0.0503052	-0.100002	-0.132787	-0.0389507	0.368246	-0.113816	0.570736	-0.0758544	0.293592	0.130575	-0.0240498	0.0622768	-0.154927	-0.11685
Values in bold are different from 0 with a significance level alpha=0.001
p-values (Pearson):
Variables	Depth of colour_A	Serration_A	Size_A	Uniformity of size_A	Uniformity of shape_A	Discolouration_A	Pungency_O	Sulfur_O	Green_O	Stalky_O	Earthy_O	Peppery_O	Sweet_O	Mustard_O	Initial heat_M	Crisp_M	Tough_M	Moistness_M	Salivating_M	Drying_M	Tingly_M	Warming_M	Sweet_T	Sour_T	Bitter_T	Savoury_T	Green_F	Stalky_F	Peppery_F	Mustard_F	Sulfur_F	Earthy_F	Bitter_AE	Sweet_AE	Sour_AE	Savoury_AE	Peppery_AE	Mustard_AE	Green_AE	Earthy_AE	Warming_AE	Dry matter %	Crop Cycle	Avg. Temp. C	Max temp. week	Min temp. week	Avg. temp. week	Glucoraphanin	Glucoerucin
Depth of colour_A	0	0.0151156	0.00552107	0.264715	0.148004	0.157479	0.00599192	0.00400337	0.189667	0.0681892	0.535275	0.386214	0.130333	0.00237575	0.0488001	0.00938752	0.00513663	0.107657	0.869489	0.170107	0.25249	0.288165	0.0189113	0.341873	0.0116361	0.937473	0.559703	0.00105822	0.484167	0.0661828	0.00327642	0.662294	0.00481253	0.0691692	0.474104	0.568833	0.457404	0.0308366	0.926122	0.934932	0.226542	0.00734703	0.314292	0.951568	0.664829	0.692498	0.69013	0.831437	0.159347
Serration_A	0.0151156	0	0.280134	0.363762	0.27956	0.489226	0.0497139	0.0603233	0.128624	0.261763	0.772477	0.174341	0.320135	0.165366	0.149922	0.0160929	0.335271	0.451751	0.626891	0.213456	0.208512	0.268624	0.162776	0.991103	0.386423	0.336359	0.341623	0.0446873	0.236604	0.153605	0.115764	0.763497	0.0876313	0.372747	0.97443	0.521324	0.182336	0.122532	0.487578	0.316103	0.196774	0.567418	0.69236	0.921699	0.556018	0.947172	0.935718	0.352866	0.0155396
Size_A	0.00552107	0.280134	0	0.00838685	0.0252469	0.647001	0.00116611	0.0380005	0.0158406	0.459831	0.131738	0.11207	0.384509	0.0120638	0.187157	0.00209863	0.00057833	0.551631	0.686377	0.185842	0.544204	0.548276	0.21766	0.88132	0.207769	0.8121	0.287348	0.893127	0.517943	0.0741732	0.0704771	0.724419	0.179024	0.75158	0.897091	0.480988	0.764906	0.0351625	0.630605	0.96711	0.482023	0.698862	0.621682	0.0408625	0.0246757	0.124648	0.0283958	0.47525	0.0176079
Uniformity of size_A	0.264715	0.363762	0.00838685	0	< 0.0001	0.971839	0.0142504	0.405673	0.0177497	0.0247504	0.0642033	0.000194441	0.0538537	0.44226	0.696106	0.00655321	0.376794	0.273088	0.120106	0.916695	0.702976	0.626716	0.270091	0.0727042	0.276073	0.168139	0.229258	0.351729	0.0230638	0.432699	0.689901	0.166033	0.570514	0.185673	0.442158	0.214586	0.0863292	0.500179	0.91838	0.226407	0.600174	0.735142	0.624413	0.0118114	0.00538906	0.0547303	0.00441895	0.118526	0.000177023
Uniformity of shape_A	0.148004	0.27956	0.0252469	< 0.0001	0	0.803043	0.0133525	0.330555	0.700119	0.848542	0.889899	0.457771	0.220112	0.183269	0.440327	0.399771	0.800512	0.579008	0.998784	0.155752	0.859918	0.758582	0.808468	0.446218	0.726854	0.101088	0.390062	0.184	0.900922	0.238759	0.243113	0.750656	0.435716	0.616554	0.863465	0.1495	0.921146	0.251279	0.220847	0.96547	0.752743	0.883951	0.684135	0.118939	0.0361614	0.504838	0.0968442	0.46182	0.0148053
Discolouration_A	0.157479	0.489226	0.647001	0.971839	0.803043	0	0.199745	0.180676	0.0978383	0.488316	0.0203825	0.374036	0.208664	0.388355	0.0482281	0.60136	0.0199434	0.00178959	0.0232937	0.869404	0.130079	0.0854835	0.649878	0.412977	0.231586	0.388655	0.00571471	0.120774	0.138943	0.0296666	0.0920829	0.0102294	0.322449	0.564979	0.478442	0.548667	0.173755	0.0520392	0.0110774	0.00259726	0.0806179	0.0722912	0.989896	0.872851	0.561417	0.262295	0.432815	0.430352	0.53315
Pungency_O	0.00599192	0.0497139	0.00116611	0.0142504	0.0133525	0.199745	0	< 0.0001	0.000166492	0.297504	0.208025	0.062052	0.347545	< 0.0001	0.000119382	0.000103625	0.337178	0.396302	0.00848986	0.00137818	0.00725687	0.00146707	0.728916	0.437747	0.00603825	0.00313007	0.000497967	0.144631	0.0440543	< 0.0001	< 0.0001	0.313966	0.0031967	0.406152	0.260359	0.00804586	0.0254541	< 0.0001	0.16899	0.551507	0.00113978	0.900419	0.798861	0.0060202	0.0346781	0.00392098	0.00997758	0.29555	0.0389275
Sulfur_O	0.00400337	0.0603233	0.0380005	0.405673	0.330555	0.180676	< 0.0001	0	0.00149072	0.0529711	0.755589	0.000273265	0.866233	< 0.0001	< 0.0001	0.00100886	0.226937	0.947748	< 0.0001	0.0420253	< 0.0001	< 0.0001	0.809834	0.0844824	< 0.0001	0.0063513	0.00023721	0.0602012	0.000645851	< 0.0001	< 0.0001	0.77408	< 0.0001	0.319087	0.0396539	0.0177177	< 0.0001	< 0.0001	0.0109207	0.67888	< 0.0001	0.295726	0.314673	0.293239	0.541692	0.154407	0.303802	0.576756	0.36079
Green_O	0.189667	0.128624	0.0158406	0.0177497	0.700119	0.0978383	0.000166492	0.00149072	0	0.0922	0.000953139	0.626102	0.535485	0.00160608	0.0553203	0.000212917	0.494502	0.518628	0.839668	0.856181	0.27941	0.298717	0.219104	0.0555588	0.661084	0.330537	< 0.0001	0.119379	0.533512	0.0128481	0.0952657	0.008402	0.965502	0.459764	0.176507	0.392927	0.92914	0.0213925	< 0.0001	0.0270039	0.142444	0.270027	0.675883	0.0468157	0.034621	0.00249045	0.0181134	0.231052	0.0010339
Stalky_O	0.0681892	0.261763	0.459831	0.0247504	0.848542	0.488316	0.297504	0.0529711	0.0922	0	0.0576182	0.0585218	0.0335065	0.289078	0.230136	0.501756	0.0672505	0.00132303	0.194666	0.00380331	0.421242	0.177495	0.278135	0.985429	0.031345	0.00112687	0.0916213	< 0.0001	0.127921	0.41165	0.055434	0.0343596	0.0266831	0.567192	0.849431	0.000742108	0.163216	0.338163	0.186318	0.0119382	0.10219	0.00103508	0.235929	0.177309	0.0416592	0.0961356	0.043404	0.974053	0.599913
Earthy_O	0.535275	0.772477	0.131738	0.0642033	0.889899	0.0203825	0.208025	0.755589	0.000953139	0.0576182	0	0.255486	0.134841	0.320487	0.116202	0.00257792	0.661571	0.300192	0.297682	0.487177	0.448439	0.391787	0.745629	0.127033	0.996926	0.00243994	0.00122834	0.0551733	0.468429	0.155614	0.888013	< 0.0001	0.537378	0.110165	0.222425	0.00464333	0.933709	0.0952387	0.00957305	< 0.0001	0.301803	0.404533	0.615412	0.390117	0.0176293	0.0105242	0.113159	0.213615	0.00357271
Peppery_O	0.386214	0.174341	0.11207	0.000194441	0.457771	0.374036	0.062052	0.000273265	0.626102	0.0585218	0.255486	0	0.035587	0.000518623	0.000286342	0.474849	0.100893	0.37879	< 0.0001	0.110179	< 0.0001	< 0.0001	0.0338774	0.00072901	< 0.0001	0.00561136	0.216335	0.117832	< 0.0001	0.000351573	< 0.0001	0.741793	< 0.0001	0.00193006	0.000520875	0.04307	< 0.0001	0.000347277	0.0734915	0.843959	< 0.0001	0.564034	0.094557	0.118721	0.165804	0.37428	0.119234	0.112911	0.0109898
Sweet_O	0.130333	0.320135	0.384509	0.0538537	0.220112	0.208664	0.347545	0.866233	0.535485	0.0335065	0.134841	0.035587	0	0.713772	0.677728	0.0628412	0.17355	0.000685175	0.52852	0.867043	0.339284	0.673867	0.0115785	0.648601	0.154321	0.578187	0.919957	0.0458297	0.0999996	0.9126	0.200209	0.944667	0.136161	0.00778528	0.87058	0.568899	0.184445	0.977732	0.504069	0.951464	0.546119	0.0250082	0.189969	0.000315378	0.00396092	0.00017957	0.000922218	< 0.0001	0.129668
Mustard_O	0.00237575	0.165366	0.0120638	0.44226	0.183269	0.388355	< 0.0001	< 0.0001	0.00160608	0.289078	0.320487	0.000518623	0.713772	0	< 0.0001	< 0.0001	0.774742	0.894029	0.000745279	< 0.0001	< 0.0001	< 0.0001	0.216761	0.00413121	< 0.0001	0.119006	0.00458633	0.0469622	< 0.0001	< 0.0001	< 0.0001	0.602561	0.000253671	0.174573	0.00165891	0.544607	0.000117182	< 0.0001	0.187514	0.85208	< 0.0001	0.572906	0.547705	0.00511859	0.00510563	0.00334545	0.00569892	0.573093	0.890886
Initial heat_M	0.0488001	0.149922	0.187157	0.696106	0.440327	0.0482281	0.000119382	< 0.0001	0.0553203	0.230136	0.116202	0.000286342	0.677728	< 0.0001	0	0.0647972	0.558534	0.559322	< 0.0001	0.0295996	< 0.0001	< 0.0001	0.106372	0.00208542	< 0.0001	0.101582	0.000331139	0.418127	< 0.0001	< 0.0001	< 0.0001	0.587616	< 0.0001	0.00436592	< 0.0001	0.311531	< 0.0001	< 0.0001	0.00397646	0.388079	< 0.0001	0.17794	0.0434234	0.461734	0.7553	0.572322	0.737128	0.605197	0.361651
Crisp_M	0.00938752	0.0160929	0.00209863	0.00655321	0.399771	0.60136	0.000103625	0.00100886	0.000212917	0.501756	0.00257792	0.474849	0.0628412	< 0.0001	0.0647972	0	0.671009	0.0208695	0.899315	0.141527	0.337988	0.263015	0.977805	0.894554	0.529199	0.106424	0.036125	0.544953	0.657033	0.00401169	0.058091	0.0714645	0.279963	0.895825	0.871235	0.0776184	0.853524	0.00540541	0.654418	0.230041	0.178256	0.188626	0.0859821	0.000121081	< 0.0001	< 0.0001	< 0.0001	0.186597	0.0102124
Tough_M	0.00513663	0.335271	0.00057833	0.376794	0.800512	0.0199434	0.337178	0.226937	0.494502	0.0672505	0.661571	0.100893	0.17355	0.774742	0.558534	0.671009	0	0.000142708	0.041103	0.413709	0.748764	0.613315	0.453942	0.138832	0.649457	0.915185	0.92575	0.13454	0.0369459	0.365681	0.393974	0.410004	0.323393	0.537897	0.136634	0.991034	0.224984	0.760014	0.764437	0.24095	0.599126	0.000183221	0.242634	0.869337	0.963661	0.240942	0.507525	0.151341	0.0131597
Moistness_M	0.107657	0.451751	0.551631	0.273088	0.579008	0.00178959	0.396302	0.947748	0.518628	0.00132303	0.300192	0.37879	0.000685175	0.894029	0.559322	0.0208695	0.000142708	0	0.312661	0.221404	0.467639	0.473528	0.0473251	0.47014	0.2639	0.467752	0.644559	0.00175207	0.589399	0.799591	0.34358	0.0609334	0.12455	0.169248	0.850974	0.307181	0.269659	0.90232	0.707584	0.0366306	0.424145	< 0.0001	0.0817435	0.0870338	0.0227887	0.0147116	0.00460218	0.165232	0.873317
Salivating_M	0.869489	0.626891	0.686377	0.120106	0.998784	0.0232937	0.00848986	< 0.0001	0.839668	0.194666	0.297682	< 0.0001	0.52852	0.000745279	< 0.0001	0.899315	0.041103	0.312661	0	0.0187183	< 0.0001	< 0.0001	0.33803	< 0.0001	< 0.0001	0.000398305	0.149427	0.523299	< 0.0001	< 0.0001	< 0.0001	0.528869	< 0.0001	0.0322143	< 0.0001	0.0053947	< 0.0001	< 0.0001	0.417486	0.870249	< 0.0001	0.425199	0.233214	0.263467	0.196899	0.865402	0.418937	0.543931	0.0433736
Drying_M	0.170107	0.213456	0.185842	0.916695	0.155752	0.869404	0.00137818	0.0420253	0.856181	0.00380331	0.487177	0.110179	0.867043	< 0.0001	0.0295996	0.141527	0.413709	0.221404	0.0187183	0	0.0129377	0.000311373	0.00601693	0.0233679	0.00373807	0.0153359	0.902769	< 0.0001	0.00261685	< 0.0001	0.00606869	0.306744	0.00227781	0.134995	0.00247485	0.0109696	0.00117355	< 0.0001	0.0331964	0.222786	0.000122756	0.547254	0.482196	0.107369	0.549758	0.04592	0.113486	0.253084	0.355752
Tingly_M	0.25249	0.208512	0.544204	0.702976	0.859918	0.130079	0.00725687	< 0.0001	0.27941	0.421242	0.448439	< 0.0001	0.339284	< 0.0001	< 0.0001	0.337988	0.748764	0.467639	< 0.0001	0.0129377	0	< 0.0001	0.054998	0.000193221	< 0.0001	0.146996	0.00190987	0.537376	< 0.0001	< 0.0001	< 0.0001	0.883176	< 0.0001	0.0049987	< 0.0001	0.402874	< 0.0001	< 0.0001	0.00841437	0.504767	< 0.0001	0.183908	0.0946165	0.179948	0.351322	0.909234	0.362685	0.756405	0.961196
Warming_M	0.288165	0.268624	0.548276	0.626716	0.758582	0.0854835	0.00146707	< 0.0001	0.298717	0.177495	0.391787	< 0.0001	0.673867	< 0.0001	< 0.0001	0.263015	0.613315	0.473528	< 0.0001	0.000311373	< 0.0001	0	0.0566614	0.000116575	< 0.0001	0.0390315	0.00298141	0.233978	< 0.0001	< 0.0001	< 0.0001	0.853539	< 0.0001	0.00384718	< 0.0001	0.115321	< 0.0001	< 0.0001	0.0336758	0.529392	< 0.0001	0.148652	0.1213	0.47105	0.53964	0.624392	0.678098	0.858855	0.813782
Sweet_T	0.0189113	0.162776	0.21766	0.270091	0.808468	0.649878	0.728916	0.809834	0.219104	0.278135	0.745629	0.0338774	0.0115785	0.216761	0.106372	0.977805	0.453942	0.0473251	0.33803	0.00601693	0.054998	0.0566614	0	0.0134783	0.00049597	0.483825	0.801897	0.0218488	0.0194539	0.0814413	0.0560335	0.772381	0.000245972	< 0.0001	0.00610951	0.344453	0.0184184	0.0543102	0.756475	0.755428	0.0490245	0.702636	0.167132	0.108191	0.331301	0.283139	0.34889	0.00464367	0.407977
Sour_T	0.341873	0.991103	0.88132	0.0727042	0.446218	0.412977	0.437747	0.0844824	0.0555588	0.985429	0.127033	0.00072901	0.648601	0.00413121	0.00208542	0.894554	0.138832	0.47014	< 0.0001	0.0233679	0.000193221	0.000116575	0.0134783	0	< 0.0001	0.112766	0.969133	0.384638	< 0.0001	0.000131672	0.000316075	0.205674	< 0.0001	0.00119134	< 0.0001	0.690689	< 0.0001	0.000117536	0.964589	0.511916	0.000534336	0.749048	0.752736	0.57018	0.917403	0.529689	0.781306	0.547402	0.00297102
Bitter_T	0.0116361	0.386423	0.207769	0.276073	0.726854	0.231586	0.00603825	< 0.0001	0.661084	0.031345	0.996926	< 0.0001	0.154321	< 0.0001	< 0.0001	0.529199	0.649457	0.2639	< 0.0001	0.00373807	< 0.0001	< 0.0001	0.00049597	< 0.0001	0	0.00922756	0.106598	0.0207318	< 0.0001	< 0.0001	< 0.0001	0.621951	< 0.0001	< 0.0001	< 0.0001	0.0727389	< 0.0001	< 0.0001	0.262839	0.891844	< 0.0001	0.102179	0.0429574	0.283062	0.43153	0.470454	0.268599	0.699548	0.355539
Savoury_T	0.937473	0.336359	0.8121	0.168139	0.101088	0.388655	0.00313007	0.0063513	0.330537	0.00112687	0.00243994	0.00561136	0.578187	0.119006	0.101582	0.106424	0.915185	0.467752	0.000398305	0.0153359	0.146996	0.0390315	0.483825	0.112766	0.00922756	0	0.879635	0.00975178	0.00440762	0.0644449	0.00309913	0.0159635	0.0367922	0.988295	0.124679	< 0.0001	0.0115652	0.0732624	0.512365	0.0225865	0.0796617	0.479161	0.420631	0.546641	0.536074	0.673234	0.54649	0.580551	0.191696
Green_F	0.559703	0.341623	0.287348	0.229258	0.390062	0.00571471	0.000497967	0.00023721	< 0.0001	0.0916213	0.00122834	0.216335	0.919957	0.00458633	0.000331139	0.036125	0.92575	0.644559	0.149427	0.902769	0.00190987	0.00298141	0.801897	0.969133	0.106598	0.879635	0	0.0264714	0.131658	0.000243225	0.00129963	0.00577554	0.107128	0.227444	0.691271	0.607956	0.0432693	0.000623054	< 0.0001	0.00425356	0.00178632	0.643544	0.71427	0.506827	0.329084	0.0670038	0.323647	0.283008	0.0101937
Stalky_F	0.00105822	0.0446873	0.893127	0.351729	0.184	0.120774	0.144631	0.0602012	0.119379	< 0.0001	0.0551733	0.117832	0.0458297	0.0469622	0.418127	0.544953	0.13454	0.00175207	0.523299	< 0.0001	0.537376	0.233978	0.0218488	0.384638	0.0207318	0.00975178	0.0264714	0	0.0973664	0.179605	0.0304688	0.0114352	0.0122074	0.182712	0.428412	0.00681802	0.12387	0.161055	0.0340894	0.00312016	0.146304	0.0143244	0.695791	0.858815	0.727712	0.457825	0.621149	0.482825	0.399062
Peppery_F	0.484167	0.236604	0.517943	0.0230638	0.900922	0.138943	0.0440543	0.000645851	0.533512	0.127921	0.468429	< 0.0001	0.0999996	< 0.0001	< 0.0001	0.657033	0.0369459	0.589399	< 0.0001	0.00261685	< 0.0001	< 0.0001	0.0194539	< 0.0001	< 0.0001	0.00440762	0.131658	0.0973664	0	< 0.0001	< 0.0001	0.721833	< 0.0001	0.00292589	< 0.0001	0.0542455	< 0.0001	< 0.0001	0.154483	0.982559	< 0.0001	0.499742	0.365801	0.144989	0.248331	0.553551	0.234174	0.236894	0.0190173
Mustard_F	0.0661828	0.153605	0.0741732	0.432699	0.238759	0.0296666	< 0.0001	< 0.0001	0.0128481	0.41165	0.155614	0.000351573	0.9126	< 0.0001	< 0.0001	0.00401169	0.365681	0.799591	< 0.0001	< 0.0001	< 0.0001	< 0.0001	0.0814413	0.000131672	< 0.0001	0.0644449	0.000243225	0.179605	< 0.0001	0	< 0.0001	0.545258	< 0.0001	0.0124279	< 0.0001	0.285406	< 0.0001	< 0.0001	0.0316373	0.456274	< 0.0001	0.783908	0.753351	0.457716	0.315252	0.0438363	0.188988	0.797619	0.918152
Sulfur_F	0.00327642	0.115764	0.0704771	0.689901	0.243113	0.0920829	< 0.0001	< 0.0001	0.0952657	0.055434	0.888013	< 0.0001	0.200209	< 0.0001	< 0.0001	0.058091	0.393974	0.34358	< 0.0001	0.00606869	< 0.0001	< 0.0001	0.0560335	0.000316075	< 0.0001	0.00309913	0.00129963	0.0304688	< 0.0001	< 0.0001	0	0.73019	< 0.0001	0.00471531	< 0.0001	0.0264184	< 0.0001	< 0.0001	0.014039	0.894575	< 0.0001	0.10106	0.0663821	0.975733	0.947543	0.667139	0.944684	0.770044	0.978888
Earthy_F	0.662294	0.763497	0.724419	0.166033	0.750656	0.0102294	0.313966	0.77408	0.008402	0.0343596	< 0.0001	0.741793	0.944667	0.602561	0.587616	0.0714645	0.410004	0.0609334	0.528869	0.306744	0.883176	0.853539	0.772381	0.205674	0.621951	0.0159635	0.00577554	0.0114352	0.721833	0.545258	0.73019	0	0.950956	0.21302	0.0785128	0.0210878	0.877176	0.434653	0.021724	< 0.0001	0.722901	0.124559	0.43003	0.826991	0.154423	0.217614	0.474703	0.984744	0.0755335
Bitter_AE	0.00481253	0.0876313	0.179024	0.570514	0.435716	0.322449	0.0031967	< 0.0001	0.965502	0.0266831	0.537378	< 0.0001	0.136161	0.000253671	< 0.0001	0.279963	0.323393	0.12455	< 0.0001	0.00227781	< 0.0001	< 0.0001	0.000245972	< 0.0001	< 0.0001	0.0367922	0.107128	0.0122074	< 0.0001	< 0.0001	< 0.0001	0.950956	0	< 0.0001	< 0.0001	0.0942659	< 0.0001	< 0.0001	0.328102	0.870604	< 0.0001	0.118042	0.0273375	0.246058	0.509842	0.609028	0.352092	0.411569	0.840893
Sweet_AE	0.0691692	0.372747	0.75158	0.185673	0.616554	0.564979	0.406152	0.319087	0.459764	0.567192	0.110165	0.00193006	0.00778528	0.174573	0.00436592	0.895825	0.537897	0.169248	0.0322143	0.134995	0.0049987	0.00384718	< 0.0001	0.00119134	< 0.0001	0.988295	0.227444	0.182712	0.00292589	0.0124279	0.00471531	0.21302	< 0.0001	0	0.00674259	0.535324	0.00398522	0.00892587	0.152707	0.122476	0.0077639	0.658257	0.0324165	0.0505337	0.539697	0.267855	0.175126	0.0354363	0.552614
Sour_AE	0.474104	0.97443	0.897091	0.442158	0.863465	0.478442	0.260359	0.0396539	0.176507	0.849431	0.222425	0.000520875	0.87058	0.00165891	< 0.0001	0.871235	0.136634	0.850974	< 0.0001	0.00247485	< 0.0001	< 0.0001	0.00610951	< 0.0001	< 0.0001	0.124679	0.691271	0.428412	< 0.0001	< 0.0001	< 0.0001	0.0785128	< 0.0001	0.00674259	0	0.441477	< 0.0001	< 0.0001	0.974214	0.240019	< 0.0001	0.84498	0.589683	0.43164	0.698461	0.75199	0.834907	0.590865	0.0260099
Savoury_AE	0.568833	0.521324	0.480988	0.214586	0.1495	0.548667	0.00804586	0.0177177	0.392927	0.000742108	0.00464333	0.04307	0.568899	0.544607	0.311531	0.0776184	0.991034	0.307181	0.0053947	0.0109696	0.402874	0.115321	0.344453	0.690689	0.0727389	< 0.0001	0.607956	0.00681802	0.0542455	0.285406	0.0264184	0.0210878	0.0942659	0.535324	0.441477	0	0.041534	0.248163	0.222994	0.0234668	0.203403	0.634278	0.413799	0.52085	0.309771	0.929808	0.64476	0.938143	0.246354
Peppery_AE	0.457404	0.182336	0.764906	0.0863292	0.921146	0.173755	0.0254541	< 0.0001	0.92914	0.163216	0.933709	< 0.0001	0.184445	0.000117182	< 0.0001	0.853524	0.224984	0.269659	< 0.0001	0.00117355	< 0.0001	< 0.0001	0.0184184	< 0.0001	< 0.0001	0.0115652	0.0432693	0.12387	< 0.0001	< 0.0001	< 0.0001	0.877176	< 0.0001	0.00398522	< 0.0001	0.041534	0	< 0.0001	0.123312	0.811121	< 0.0001	0.274809	0.253177	0.221078	0.267895	0.86105	0.345636	0.229563	0.100508
Mustard_AE	0.0308366	0.122532	0.0351625	0.500179	0.251279	0.0520392	< 0.0001	< 0.0001	0.0213925	0.338163	0.0952387	0.000347277	0.977732	< 0.0001	< 0.0001	0.00540541	0.760014	0.90232	< 0.0001	< 0.0001	< 0.0001	< 0.0001	0.0543102	0.000117536	< 0.0001	0.0732624	0.000623054	0.161055	< 0.0001	< 0.0001	< 0.0001	0.434653	< 0.0001	0.00892587	< 0.0001	0.248163	< 0.0001	0	0.091082	0.36162	< 0.0001	0.491411	0.615904	0.518302	0.34486	0.0411247	0.20908	0.927193	0.819441
Green_AE	0.926122	0.487578	0.630605	0.91838	0.220847	0.0110774	0.16899	0.0109207	< 0.0001	0.186318	0.00957305	0.0734915	0.504069	0.187514	0.00397646	0.654418	0.764437	0.707584	0.417486	0.0331964	0.00841437	0.0336758	0.756475	0.964589	0.262839	0.512365	< 0.0001	0.0340894	0.154483	0.0316373	0.014039	0.021724	0.328102	0.152707	0.974214	0.222994	0.123312	0.091082	0	0.012792	0.032981	0.704602	0.268638	0.381516	0.945522	0.733202	0.508345	0.235455	0.0717977
Earthy_AE	0.934932	0.316103	0.96711	0.226407	0.96547	0.00259726	0.551507	0.67888	0.0270039	0.0119382	< 0.0001	0.843959	0.951464	0.85208	0.388079	0.230041	0.24095	0.0366306	0.870249	0.222786	0.504767	0.529392	0.755428	0.511916	0.891844	0.0225865	0.00425356	0.00312016	0.982559	0.456274	0.894575	< 0.0001	0.870604	0.122476	0.240019	0.0234668	0.811121	0.36162	0.012792	0	0.47751	0.139415	0.673063	0.804752	0.358855	0.360469	0.777092	0.905069	0.252773
Warming_AE	0.226542	0.196774	0.482023	0.600174	0.752743	0.0806179	0.00113978	< 0.0001	0.142444	0.10219	0.301803	< 0.0001	0.546119	< 0.0001	< 0.0001	0.178256	0.599126	0.424145	< 0.0001	0.000122756	< 0.0001	< 0.0001	0.0490245	0.000534336	< 0.0001	0.0796617	0.00178632	0.146304	< 0.0001	< 0.0001	< 0.0001	0.722901	< 0.0001	0.0077639	< 0.0001	0.203403	< 0.0001	< 0.0001	0.032981	0.47751	0	0.204422	0.252633	0.531199	0.587052	0.443981	0.757969	0.95093	0.884142
Dry matter %	0.00734703	0.567418	0.698862	0.735142	0.883951	0.0722912	0.900419	0.295726	0.270027	0.00103508	0.404533	0.564034	0.0250082	0.572906	0.17794	0.188626	0.000183221	< 0.0001	0.425199	0.547254	0.183908	0.148652	0.702636	0.749048	0.102179	0.479161	0.643544	0.0143244	0.499742	0.783908	0.10106	0.124559	0.118042	0.658257	0.84498	0.634278	0.274809	0.491411	0.704602	0.139415	0.204422	0	0.280388	0.131646	0.0527732	0.00980003	0.00749855	0.760516	0.845764
Crop Cycle	0.314292	0.69236	0.621682	0.624413	0.684135	0.989896	0.798861	0.314673	0.675883	0.235929	0.615412	0.094557	0.189969	0.547705	0.0434234	0.0859821	0.242634	0.0817435	0.233214	0.482196	0.0946165	0.1213	0.167132	0.752736	0.0429574	0.420631	0.71427	0.695791	0.365801	0.753351	0.0663821	0.43003	0.0273375	0.0324165	0.589683	0.413799	0.253177	0.615904	0.268638	0.673063	0.252633	0.280388	0	0.00462949	0.0053872	0.0421481	0.00382866	0.518542	0.704735
Avg. Temp. C	0.951568	0.921699	0.0408625	0.0118114	0.118939	0.872851	0.0060202	0.293239	0.0468157	0.177309	0.390117	0.118721	0.000315378	0.00511859	0.461734	0.000121081	0.869337	0.0870338	0.263467	0.107369	0.179948	0.47105	0.108191	0.57018	0.283062	0.546641	0.506827	0.858815	0.144989	0.457716	0.975733	0.826991	0.246058	0.0505337	0.43164	0.52085	0.221078	0.518302	0.381516	0.804752	0.531199	0.131646	0.00462949	0	< 0.0001	< 0.0001	< 0.0001	0.0167326	0.452334
Max temp. week	0.664829	0.556018	0.0246757	0.00538906	0.0361614	0.561417	0.0346781	0.541692	0.034621	0.0416592	0.0176293	0.165804	0.00396092	0.00510563	0.7553	< 0.0001	0.963661	0.0227887	0.196899	0.549758	0.351322	0.53964	0.331301	0.917403	0.43153	0.536074	0.329084	0.727712	0.248331	0.315252	0.947543	0.154423	0.509842	0.539697	0.698461	0.309771	0.267895	0.34486	0.945522	0.358855	0.587052	0.0527732	0.0053872	< 0.0001	0	< 0.0001	< 0.0001	0.0346565	0.0763596
Min temp. week	0.692498	0.947172	0.124648	0.0547303	0.504838	0.262295	0.00392098	0.154407	0.00249045	0.0961356	0.0105242	0.37428	0.00017957	0.00334545	0.572322	< 0.0001	0.240942	0.0147116	0.865402	0.04592	0.909234	0.624392	0.283139	0.529689	0.470454	0.673234	0.0670038	0.457825	0.553551	0.0438363	0.667139	0.217614	0.609028	0.267855	0.75199	0.929808	0.86105	0.0411247	0.733202	0.360469	0.443981	0.00980003	0.0421481	< 0.0001	< 0.0001	0	< 0.0001	0.17343	0.407898
Avg. temp. week	0.69013	0.935718	0.0283958	0.00441895	0.0968442	0.432815	0.00997758	0.303802	0.0181134	0.043404	0.113159	0.119234	0.000922218	0.00569892	0.737128	< 0.0001	0.507525	0.00460218	0.418937	0.113486	0.362685	0.678098	0.34889	0.781306	0.268599	0.54649	0.323647	0.621149	0.234174	0.188988	0.944684	0.474703	0.352092	0.175126	0.834907	0.64476	0.345636	0.20908	0.508345	0.777092	0.757969	0.00749855	0.00382866	< 0.0001	< 0.0001	< 0.0001	0	0.151844	0.355893
Glucoraphanin	0.831437	0.352866	0.47525	0.118526	0.46182	0.430352	0.29555	0.576756	0.231052	0.974053	0.213615	0.112911	< 0.0001	0.573093	0.605197	0.186597	0.151341	0.165232	0.543931	0.253084	0.756405	0.858855	0.00464367	0.547402	0.699548	0.580551	0.283008	0.482825	0.236894	0.797619	0.770044	0.984744	0.411569	0.0354363	0.590865	0.938143	0.229563	0.927193	0.235455	0.905069	0.95093	0.760516	0.518542	0.0167326	0.0346565	0.17343	0.151844	0	0.0332364
Glucoerucin	0.159347	0.0155396	0.0176079	0.000177023	0.0148053	0.53315	0.0389275	0.36079	0.0010339	0.599913	0.00357271	0.0109898	0.129668	0.890886	0.361651	0.0102124	0.0131597	0.873317	0.0433736	0.355752	0.961196	0.813782	0.407977	0.00297102	0.355539	0.191696	0.0101937	0.399062	0.0190173	0.918152	0.978888	0.0755335	0.840893	0.552614	0.0260099	0.246354	0.100508	0.819441	0.0717977	0.252773	0.884142	0.845764	0.704735	0.452334	0.0763596	0.407898	0.355893	0.0332364	0
Glucosativin	0.0275562	0.837428	0.000848663	0.00127861	0.00326632	0.436723	0.00571715	0.560742	0.0332935	0.977839	0.00180052	0.0421038	0.20527	0.0764839	0.372664	0.037253	0.32141	0.64084	0.350721	0.0139998	0.76835	0.683957	0.843113	0.255411	0.963598	0.968652	0.496413	0.451429	0.343788	0.0992536	0.574881	0.0211021	0.736901	0.561623	0.519173	0.880979	0.420978	0.0765416	0.383238	0.0645532	0.732345	0.97551	0.730209	0.0493766	0.0219388	0.0178238	0.0328117	0.704093	0.0598278
DMB	0.0206516	0.0923632	0.41003	0.487465	0.858528	0.763072	0.897699	0.37797	0.360628	0.591968	0.00157395	0.842732	0.38049	0.277705	0.0420297	0.0102714	0.176926	0.971813	0.220205	0.206279	0.0632033	0.113877	0.641518	0.711955	0.209369	0.025344	0.116188	0.92382	0.637846	0.17544	0.253323	0.151575	0.151571	0.672631	0.725164	0.00599746	0.334993	0.14139	0.0172086	0.18122	0.13323	0.0394339	0.638881	0.533079	0.0312363	0.73882	0.782978	0.0199823	0.00245386
Total GSLs	0.491247	0.399388	0.145042	0.393086	0.123283	0.602752	0.21524	0.792086	0.821288	0.794558	0.839036	0.699514	0.267803	0.469601	0.681617	0.757697	0.454315	0.83554	0.735993	0.00180789	0.445372	0.895262	0.109015	0.81326	0.875163	0.394505	0.345693	0.282063	0.999742	0.505796	0.880745	0.357084	0.907	0.208729	0.999166	0.200865	0.851684	0.447274	0.0157481	0.497238	0.826569	0.336756	0.513801	0.839347	0.853889	0.324282	0.430494	< 0.0001	0.0779736
Fructose	0.0318947	0.705392	0.277796	0.632334	0.973625	0.023407	0.997844	0.684596	0.397497	0.189701	0.438001	0.418735	0.680666	0.201267	0.261131	0.476233	0.00271158	0.000183204	0.00115506	0.698253	0.301423	0.357481	0.35758	0.199492	0.309027	0.706771	0.866885	0.0444759	0.183685	0.379908	0.782747	0.186682	0.344203	0.0363567	0.276049	0.795234	0.435007	0.506576	0.754036	0.103568	0.416448	< 0.0001	0.534056	0.0906298	0.378783	0.862016	0.652179	0.526848	0.60277
Glucose	0.16997	0.588487	0.364974	0.296595	0.623493	0.326283	0.964999	0.726646	0.428333	0.728778	0.812697	0.124857	0.874456	0.310743	0.645004	0.329223	0.00479566	0.021133	0.0121269	0.938907	0.563104	0.649463	0.0902208	0.648991	0.369288	0.512614	0.984592	0.302724	0.204458	0.850448	0.989545	0.750941	0.446432	0.081728	0.611643	0.54503	0.521394	0.9701	0.638194	0.70156	0.61353	0.00285027	0.373913	0.0570238	0.167723	0.633332	0.313529	0.251953	0.777431
Galactose	0.742842	0.958202	0.560163	0.0826005	0.903987	0.932032	0.363038	0.884526	0.0566157	0.549862	0.568824	0.0214803	0.555035	0.341617	0.674567	0.09487	0.519229	0.438021	0.239135	0.068883	0.553583	0.937517	0.00607698	0.0786162	0.123589	0.964689	0.654503	0.260614	0.15318	0.494275	0.732492	0.871457	0.23823	0.0334616	0.146427	0.541149	0.397543	0.575992	0.782703	0.93007	0.904756	0.380063	0.0677779	0.00930543	0.0864966	0.137186	0.092638	0.341982	0.56734
Total sugars	0.119031	0.747102	0.32529	0.323613	0.705371	0.195008	0.943587	0.709118	0.37221	0.541791	0.988022	0.142517	0.964568	0.258942	0.51906	0.321959	0.0034384	0.00690296	0.00563702	0.819242	0.471387	0.564448	0.102361	0.462791	0.31699	0.552114	0.970315	0.185067	0.174642	0.741043	0.942629	0.576963	0.387733	0.0528048	0.474397	0.616699	0.473174	0.866563	0.671017	0.48885	0.561666	0.000655723	0.363849	0.0474653	0.179442	0.701549	0.341817	0.284316	0.948609
Sugar:GSLs	0.0937617	0.704731	0.639165	0.780531	0.59433	0.00258163	0.83206	0.288379	0.394514	0.201384	0.126644	0.754975	0.970039	0.219136	0.322922	0.261692	0.0152499	0.00124406	0.00821089	0.932066	0.385136	0.411984	0.0808796	0.157862	0.408057	0.978131	0.953473	0.0831741	0.19891	0.30195	0.970582	0.0266627	0.379167	0.00577434	0.235796	0.734193	0.498868	0.368272	0.79267	0.0100174	0.441142	< 0.0001	0.616347	0.0428346	0.376373	0.871107	0.674119	0.293057	0.42898
[truncated: 8 more columns]
